# Supplementary material for: How does habit strength affect reactions to warning labels? evidence from Chinese consumers’ choices of carbonated beverages
Source: PLoS One. 2024 Dec 26;19(12):e0316189. doi: 10.1371/journal.pone.0316189 (PMC11671022; doi:10.1371/journal.pone.0316189)
Supplement: S1 Dataset — (ZIP) [file pone.0316189.s001.zip]

Archive with 2 entries (1 files):
- Supporting information/S1 Dataset/
- Supporting information/S1 Dataset/combined2.xls
