# Supplementary material for: How does habit strength affect reactions to warning labels? evidence from Chinese consumers’ choices of carbonated beverages
Source: PLoS One. 2024 Dec 26;19(12):e0316189. doi: 10.1371/journal.pone.0316189 (PMC11671022; doi:10.1371/journal.pone.0316189)
Supplement: S1 Dataset — (ZIP) [file pone.0316189.s001.zip › Supporting information/S1 Dataset/combined2.xls]

## Sheet: Sheet1
no	s0	block	version	s1	s2	q1_1	q1_2	q1_3	q1_4	q1_5	q1_6	q1_7	q1_8	q1_9	q2_1	q2_2	q2_3	q2_4	q3_1	q3_2	q3_3	q3_4	q3_5	q4	q5	q14	q15	q16	q17	q18	q19	q20	q21	q22	q23	q24_1	q24_2	q24_3	q24_4	q25_1	q25_2	q25_3	q25_4	q25_5	q25_6	q26	q27_1	q27_2	q27_3
1	1	1	1	1	5	3	3	2	5	2	2	2	2	4	3	1	3	1	4	4	3	3	5	1	2	1	3	2	2	176	85	3	2	1	2	4	4	4	4	2	4	4	2	4	4	4	1	1	1
1	1	1	1	1	5	3	3	2	5	2	2	2	2	4	3	1	3	1	4	4	3	3	5	1	2	1	3	2	2	176	85	3	2	1	2	4	4	4	4	2	4	4	2	4	4	4	1	1	1
1	1	1	1	1	5	3	3	2	5	2	2	2	2	4	3	1	3	1	4	4	3	3	5	1	2	1	3	2	2	176	85	3	2	1	2	4	4	4	4	2	4	4	2	4	4	4	1	1	1
1	1	1	1	1	5	3	3	2	5	2	2	2	2	4	3	1	3	1	4	4	3	3	5	1	2	1	3	2	2	176	85	3	2	1	2	4	4	4	4	2	4	4	2	4	4	4	1	1	1
1	1	1	1	1	5	3	3	2	5	2	2	2	2	4	3	1	3	1	4	4	3	3	5	1	2	1	3	2	2	176	85	3	2	1	2	4	4	4	4	2	4	4	2	4	4	4	1	1	1
1	1	1	1	1	5	3	3	2	5	2	2	2	2	4	3	1	3	1	4	4	3	3	5	1	2	1	3	2	2	176	85	3	2	1	2	4	4	4	4	2	4	4	2	4	4	4	1	1	1
1	1	1	1	1	5	3	3	2	5	2	2	2	2	4	3	1	3	1	4	4	3	3	5	1	2	1	3	2	2	176	85	3	2	1	2	4	4	4	4	2	4	4	2	4	4	4	1	1	1
1	1	1	1	1	5	3	3	2	5	2	2	2	2	4	3	1	3	1	4	4	3	3	5	1	2	1	3	2	2	176	85	3	2	1	2	4	4	4	4	2	4	4	2	4	4	4	1	1	1
1	1	1	1	1	5	3	3	2	5	2	2	2	2	4	3	1	3	1	4	4	3	3	5	1	2	1	3	2	2	176	85	3	2	1	2	4	4	4	4	2	4	4	2	4	4	4	1	1	1
1	1	1	1	1	5	3	3	2	5	2	2	2	2	4	3	1	3	1	4	4	3	3	5	1	2	1	3	2	2	176	85	3	2	1	2	4	4	4	4	2	4	4	2	4	4	4	1	1	1
1	1	1	1	1	5	3	3	2	5	2	2	2	2	4	3	1	3	1	4	4	3	3	5	1	2	1	3	2	2	176	85	3	2	1	2	4	4	4	4	2	4	4	2	4	4	4	1	1	1
1	1	1	1	1	5	3	3	2	5	2	2	2	2	4	3	1	3	1	4	4	3	3	5	1	2	1	3	2	2	176	85	3	2	1	2	4	4	4	4	2	4	4	2	4	4	4	1	1	1
2	1	1	1	1	4	4	3	1	5	4	4	5	4	4	4	4	4	4	4	4	4	4	4	5	5	3	3	1	2	163	75	1	1	4	1	4	4	4	4	2	4	4	2	4	4	4	1	1	1
2	1	1	1	1	4	4	3	1	5	4	4	5	4	4	4	4	4	4	4	4	4	4	4	5	5	3	3	1	2	163	75	1	1	4	1	4	4	4	4	2	4	4	2	4	4	4	1	1	1
2	1	1	1	1	4	4	3	1	5	4	4	5	4	4	4	4	4	4	4	4	4	4	4	5	5	3	3	1	2	163	75	1	1	4	1	4	4	4	4	2	4	4	2	4	4	4	1	1	1
2	1	1	1	1	4	4	3	1	5	4	4	5	4	4	4	4	4	4	4	4	4	4	4	5	5	3	3	1	2	163	75	1	1	4	1	4	4	4	4	2	4	4	2	4	4	4	1	1	1
2	1	1	1	1	4	4	3	1	5	4	4	5	4	4	4	4	4	4	4	4	4	4	4	5	5	3	3	1	2	163	75	1	1	4	1	4	4	4	4	2	4	4	2	4	4	4	1	1	1
2	1	1	1	1	4	4	3	1	5	4	4	5	4	4	4	4	4	4	4	4	4	4	4	5	5	3	3	1	2	163	75	1	1	4	1	4	4	4	4	2	4	4	2	4	4	4	1	1	1
2	1	1	1	1	4	4	3	1	5	4	4	5	4	4	4	4	4	4	4	4	4	4	4	5	5	3	3	1	2	163	75	1	1	4	1	4	4	4	4	2	4	4	2	4	4	4	1	1	1
2	1	1	1	1	4	4	3	1	5	4	4	5	4	4	4	4	4	4	4	4	4	4	4	5	5	3	3	1	2	163	75	1	1	4	1	4	4	4	4	2	4	4	2	4	4	4	1	1	1
2	1	1	1	1	4	4	3	1	5	4	4	5	4	4	4	4	4	4	4	4	4	4	4	5	5	3	3	1	2	163	75	1	1	4	1	4	4	4	4	2	4	4	2	4	4	4	1	1	1
2	1	1	1	1	4	4	3	1	5	4	4	5	4	4	4	4	4	4	4	4	4	4	4	5	5	3	3	1	2	163	75	1	1	4	1	4	4	4	4	2	4	4	2	4	4	4	1	1	1
2	1	1	1	1	4	4	3	1	5	4	4	5	4	4	4	4	4	4	4	4	4	4	4	5	5	3	3	1	2	163	75	1	1	4	1	4	4	4	4	2	4	4	2	4	4	4	1	1	1
2	1	1	1	1	4	4	3	1	5	4	4	5	4	4	4	4	4	4	4	4	4	4	4	5	5	3	3	1	2	163	75	1	1	4	1	4	4	4	4	2	4	4	2	4	4	4	1	1	1
3	1	1	1	1	4	4	2	4	1	2	2	3	2	4	4	2	2	3	5	4	3	4	4	3	1	5	3	2	2	172	65	2	2	2	1	5	4	3	5	1	5	4	1	3	5	4	1	1	1
3	1	1	1	1	4	4	2	4	1	2	2	3	2	4	4	2	2	3	5	4	3	4	4	3	1	5	3	2	2	172	65	2	2	2	1	5	4	3	5	1	5	4	1	3	5	4	1	1	1
3	1	1	1	1	4	4	2	4	1	2	2	3	2	4	4	2	2	3	5	4	3	4	4	3	1	5	3	2	2	172	65	2	2	2	1	5	4	3	5	1	5	4	1	3	5	4	1	1	1
3	1	1	1	1	4	4	2	4	1	2	2	3	2	4	4	2	2	3	5	4	3	4	4	3	1	5	3	2	2	172	65	2	2	2	1	5	4	3	5	1	5	4	1	3	5	4	1	1	1
3	1	1	1	1	4	4	2	4	1	2	2	3	2	4	4	2	2	3	5	4	3	4	4	3	1	5	3	2	2	172	65	2	2	2	1	5	4	3	5	1	5	4	1	3	5	4	1	1	1
3	1	1	1	1	4	4	2	4	1	2	2	3	2	4	4	2	2	3	5	4	3	4	4	3	1	5	3	2	2	172	65	2	2	2	1	5	4	3	5	1	5	4	1	3	5	4	1	1	1
3	1	1	1	1	4	4	2	4	1	2	2	3	2	4	4	2	2	3	5	4	3	4	4	3	1	5	3	2	2	172	65	2	2	2	1	5	4	3	5	1	5	4	1	3	5	4	1	1	1
3	1	1	1	1	4	4	2	4	1	2	2	3	2	4	4	2	2	3	5	4	3	4	4	3	1	5	3	2	2	172	65	2	2	2	1	5	4	3	5	1	5	4	1	3	5	4	1	1	1
3	1	1	1	1	4	4	2	4	1	2	2	3	2	4	4	2	2	3	5	4	3	4	4	3	1	5	3	2	2	172	65	2	2	2	1	5	4	3	5	1	5	4	1	3	5	4	1	1	1
3	1	1	1	1	4	4	2	4	1	2	2	3	2	4	4	2	2	3	5	4	3	4	4	3	1	5	3	2	2	172	65	2	2	2	1	5	4	3	5	1	5	4	1	3	5	4	1	1	1
3	1	1	1	1	4	4	2	4	1	2	2	3	2	4	4	2	2	3	5	4	3	4	4	3	1	5	3	2	2	172	65	2	2	2	1	5	4	3	5	1	5	4	1	3	5	4	1	1	1
3	1	1	1	1	4	4	2	4	1	2	2	3	2	4	4	2	2	3	5	4	3	4	4	3	1	5	3	2	2	172	65	2	2	2	1	5	4	3	5	1	5	4	1	3	5	4	1	1	1
4	1	1	1	1	4	3	2	3	2	2	4	4	2	5	3	3	3	3	4	4	3	3	2	1	2	1	1	2	2	155	48.5	4	1	4	1	4	4	4	4	1	4	5	1	4	5	4	1	1	1
4	1	1	1	1	4	3	2	3	2	2	4	4	2	5	3	3	3	3	4	4	3	3	2	1	2	1	1	2	2	155	48.5	4	1	4	1	4	4	4	4	1	4	5	1	4	5	4	1	1	1
4	1	1	1	1	4	3	2	3	2	2	4	4	2	5	3	3	3	3	4	4	3	3	2	1	2	1	1	2	2	155	48.5	4	1	4	1	4	4	4	4	1	4	5	1	4	5	4	1	1	1
4	1	1	1	1	4	3	2	3	2	2	4	4	2	5	3	3	3	3	4	4	3	3	2	1	2	1	1	2	2	155	48.5	4	1	4	1	4	4	4	4	1	4	5	1	4	5	4	1	1	1
4	1	1	1	1	4	3	2	3	2	2	4	4	2	5	3	3	3	3	4	4	3	3	2	1	2	1	1	2	2	155	48.5	4	1	4	1	4	4	4	4	1	4	5	1	4	5	4	1	1	1
4	1	1	1	1	4	3	2	3	2	2	4	4	2	5	3	3	3	3	4	4	3	3	2	1	2	1	1	2	2	155	48.5	4	1	4	1	4	4	4	4	1	4	5	1	4	5	4	1	1	1
4	1	1	1	1	4	3	2	3	2	2	4	4	2	5	3	3	3	3	4	4	3	3	2	1	2	1	1	2	2	155	48.5	4	1	4	1	4	4	4	4	1	4	5	1	4	5	4	1	1	1
4	1	1	1	1	4	3	2	3	2	2	4	4	2	5	3	3	3	3	4	4	3	3	2	1	2	1	1	2	2	155	48.5	4	1	4	1	4	4	4	4	1	4	5	1	4	5	4	1	1	1
4	1	1	1	1	4	3	2	3	2	2	4	4	2	5	3	3	3	3	4	4	3	3	2	1	2	1	1	2	2	155	48.5	4	1	4	1	4	4	4	4	1	4	5	1	4	5	4	1	1	1
4	1	1	1	1	4	3	2	3	2	2	4	4	2	5	3	3	3	3	4	4	3	3	2	1	2	1	1	2	2	155	48.5	4	1	4	1	4	4	4	4	1	4	5	1	4	5	4	1	1	1
4	1	1	1	1	4	3	2	3	2	2	4	4	2	5	3	3	3	3	4	4	3	3	2	1	2	1	1	2	2	155	48.5	4	1	4	1	4	4	4	4	1	4	5	1	4	5	4	1	1	1
4	1	1	1	1	4	3	2	3	2	2	4	4	2	5	3	3	3	3	4	4	3	3	2	1	2	1	1	2	2	155	48.5	4	1	4	1	4	4	4	4	1	4	5	1	4	5	4	1	1	1
5	1	1	1	1	2	3	4	2	5	2	3	3	2	2	3	3	3	2	4	3	5	5	3	3	5	4	3	2	2	158	46	1	2	3	1	5	5	5	5	2	5	5	2	3	5	4	1	1	1
5	1	1	1	1	2	3	4	2	5	2	3	3	2	2	3	3	3	2	4	3	5	5	3	3	5	4	3	2	2	158	46	1	2	3	1	5	5	5	5	2	5	5	2	3	5	4	1	1	1
5	1	1	1	1	2	3	4	2	5	2	3	3	2	2	3	3	3	2	4	3	5	5	3	3	5	4	3	2	2	158	46	1	2	3	1	5	5	5	5	2	5	5	2	3	5	4	1	1	1
5	1	1	1	1	2	3	4	2	5	2	3	3	2	2	3	3	3	2	4	3	5	5	3	3	5	4	3	2	2	158	46	1	2	3	1	5	5	5	5	2	5	5	2	3	5	4	1	1	1
5	1	1	1	1	2	3	4	2	5	2	3	3	2	2	3	3	3	2	4	3	5	5	3	3	5	4	3	2	2	158	46	1	2	3	1	5	5	5	5	2	5	5	2	3	5	4	1	1	1
5	1	1	1	1	2	3	4	2	5	2	3	3	2	2	3	3	3	2	4	3	5	5	3	3	5	4	3	2	2	158	46	1	2	3	1	5	5	5	5	2	5	5	2	3	5	4	1	1	1
5	1	1	1	1	2	3	4	2	5	2	3	3	2	2	3	3	3	2	4	3	5	5	3	3	5	4	3	2	2	158	46	1	2	3	1	5	5	5	5	2	5	5	2	3	5	4	1	1	1
5	1	1	1	1	2	3	4	2	5	2	3	3	2	2	3	3	3	2	4	3	5	5	3	3	5	4	3	2	2	158	46	1	2	3	1	5	5	5	5	2	5	5	2	3	5	4	1	1	1
5	1	1	1	1	2	3	4	2	5	2	3	3	2	2	3	3	3	2	4	3	5	5	3	3	5	4	3	2	2	158	46	1	2	3	1	5	5	5	5	2	5	5	2	3	5	4	1	1	1
5	1	1	1	1	2	3	4	2	5	2	3	3	2	2	3	3	3	2	4	3	5	5	3	3	5	4	3	2	2	158	46	1	2	3	1	5	5	5	5	2	5	5	2	3	5	4	1	1	1
5	1	1	1	1	2	3	4	2	5	2	3	3	2	2	3	3	3	2	4	3	5	5	3	3	5	4	3	2	2	158	46	1	2	3	1	5	5	5	5	2	5	5	2	3	5	4	1	1	1
5	1	1	1	1	2	3	4	2	5	2	3	3	2	2	3	3	3	2	4	3	5	5	3	3	5	4	3	2	2	158	46	1	2	3	1	5	5	5	5	2	5	5	2	3	5	4	1	1	1
6	1	1	1	1	1	3	3	3	4	4	4	4	3	3	3	3	2	3	4	4	5	3	4	4	3	3	2	2	2	162	67	1	2	2	1	4	5	5	4	3	4	5	3	4	5	4	1	1	1
6	1	1	1	1	1	3	3	3	4	4	4	4	3	3	3	3	2	3	4	4	5	3	4	4	3	3	2	2	2	162	67	1	2	2	1	4	5	5	4	3	4	5	3	4	5	4	1	1	1
6	1	1	1	1	1	3	3	3	4	4	4	4	3	3	3	3	2	3	4	4	5	3	4	4	3	3	2	2	2	162	67	1	2	2	1	4	5	5	4	3	4	5	3	4	5	4	1	1	1
6	1	1	1	1	1	3	3	3	4	4	4	4	3	3	3	3	2	3	4	4	5	3	4	4	3	3	2	2	2	162	67	1	2	2	1	4	5	5	4	3	4	5	3	4	5	4	1	1	1
6	1	1	1	1	1	3	3	3	4	4	4	4	3	3	3	3	2	3	4	4	5	3	4	4	3	3	2	2	2	162	67	1	2	2	1	4	5	5	4	3	4	5	3	4	5	4	1	1	1
6	1	1	1	1	1	3	3	3	4	4	4	4	3	3	3	3	2	3	4	4	5	3	4	4	3	3	2	2	2	162	67	1	2	2	1	4	5	5	4	3	4	5	3	4	5	4	1	1	1
6	1	1	1	1	1	3	3	3	4	4	4	4	3	3	3	3	2	3	4	4	5	3	4	4	3	3	2	2	2	162	67	1	2	2	1	4	5	5	4	3	4	5	3	4	5	4	1	1	1
6	1	1	1	1	1	3	3	3	4	4	4	4	3	3	3	3	2	3	4	4	5	3	4	4	3	3	2	2	2	162	67	1	2	2	1	4	5	5	4	3	4	5	3	4	5	4	1	1	1
6	1	1	1	1	1	3	3	3	4	4	4	4	3	3	3	3	2	3	4	4	5	3	4	4	3	3	2	2	2	162	67	1	2	2	1	4	5	5	4	3	4	5	3	4	5	4	1	1	1
6	1	1	1	1	1	3	3	3	4	4	4	4	3	3	3	3	2	3	4	4	5	3	4	4	3	3	2	2	2	162	67	1	2	2	1	4	5	5	4	3	4	5	3	4	5	4	1	1	1
6	1	1	1	1	1	3	3	3	4	4	4	4	3	3	3	3	2	3	4	4	5	3	4	4	3	3	2	2	2	162	67	1	2	2	1	4	5	5	4	3	4	5	3	4	5	4	1	1	1
6	1	1	1	1	1	3	3	3	4	4	4	4	3	3	3	3	2	3	4	4	5	3	4	4	3	3	2	2	2	162	67	1	2	2	1	4	5	5	4	3	4	5	3	4	5	4	1	1	1
7	1	1	1	1	1	4	5	4	5	4	5	4	3	5	4	4	3	4	4	5	4	4	5	1	2	5	4	1	1	175	73	3	1	1	1	4	3	4	5	3	4	5	3	4	5	4	1	1	1
7	1	1	1	1	1	4	5	4	5	4	5	4	3	5	4	4	3	4	4	5	4	4	5	1	2	5	4	1	1	175	73	3	1	1	1	4	3	4	5	3	4	5	3	4	5	4	1	1	1
7	1	1	1	1	1	4	5	4	5	4	5	4	3	5	4	4	3	4	4	5	4	4	5	1	2	5	4	1	1	175	73	3	1	1	1	4	3	4	5	3	4	5	3	4	5	4	1	1	1
7	1	1	1	1	1	4	5	4	5	4	5	4	3	5	4	4	3	4	4	5	4	4	5	1	2	5	4	1	1	175	73	3	1	1	1	4	3	4	5	3	4	5	3	4	5	4	1	1	1
7	1	1	1	1	1	4	5	4	5	4	5	4	3	5	4	4	3	4	4	5	4	4	5	1	2	5	4	1	1	175	73	3	1	1	1	4	3	4	5	3	4	5	3	4	5	4	1	1	1
7	1	1	1	1	1	4	5	4	5	4	5	4	3	5	4	4	3	4	4	5	4	4	5	1	2	5	4	1	1	175	73	3	1	1	1	4	3	4	5	3	4	5	3	4	5	4	1	1	1
7	1	1	1	1	1	4	5	4	5	4	5	4	3	5	4	4	3	4	4	5	4	4	5	1	2	5	4	1	1	175	73	3	1	1	1	4	3	4	5	3	4	5	3	4	5	4	1	1	1
7	1	1	1	1	1	4	5	4	5	4	5	4	3	5	4	4	3	4	4	5	4	4	5	1	2	5	4	1	1	175	73	3	1	1	1	4	3	4	5	3	4	5	3	4	5	4	1	1	1
7	1	1	1	1	1	4	5	4	5	4	5	4	3	5	4	4	3	4	4	5	4	4	5	1	2	5	4	1	1	175	73	3	1	1	1	4	3	4	5	3	4	5	3	4	5	4	1	1	1
7	1	1	1	1	1	4	5	4	5	4	5	4	3	5	4	4	3	4	4	5	4	4	5	1	2	5	4	1	1	175	73	3	1	1	1	4	3	4	5	3	4	5	3	4	5	4	1	1	1
7	1	1	1	1	1	4	5	4	5	4	5	4	3	5	4	4	3	4	4	5	4	4	5	1	2	5	4	1	1	175	73	3	1	1	1	4	3	4	5	3	4	5	3	4	5	4	1	1	1
7	1	1	1	1	1	4	5	4	5	4	5	4	3	5	4	4	3	4	4	5	4	4	5	1	2	5	4	1	1	175	73	3	1	1	1	4	3	4	5	3	4	5	3	4	5	4	1	1	1
8	1	1	1	1	4	3	2	2	3	2	1	5	5	2	3	1	1	1	4	3	5	5	3	1	5	4	3	2	2	176	75	3	3	2	1	3	4	5	5	1	5	5	1	5	5	4	2	1	1
8	1	1	1	1	4	3	2	2	3	2	1	5	5	2	3	1	1	1	4	3	5	5	3	1	5	4	3	2	2	176	75	3	3	2	1	3	4	5	5	1	5	5	1	5	5	4	2	1	1
8	1	1	1	1	4	3	2	2	3	2	1	5	5	2	3	1	1	1	4	3	5	5	3	1	5	4	3	2	2	176	75	3	3	2	1	3	4	5	5	1	5	5	1	5	5	4	2	1	1
8	1	1	1	1	4	3	2	2	3	2	1	5	5	2	3	1	1	1	4	3	5	5	3	1	5	4	3	2	2	176	75	3	3	2	1	3	4	5	5	1	5	5	1	5	5	4	2	1	1
8	1	1	1	1	4	3	2	2	3	2	1	5	5	2	3	1	1	1	4	3	5	5	3	1	5	4	3	2	2	176	75	3	3	2	1	3	4	5	5	1	5	5	1	5	5	4	2	1	1
8	1	1	1	1	4	3	2	2	3	2	1	5	5	2	3	1	1	1	4	3	5	5	3	1	5	4	3	2	2	176	75	3	3	2	1	3	4	5	5	1	5	5	1	5	5	4	2	1	1
8	1	1	1	1	4	3	2	2	3	2	1	5	5	2	3	1	1	1	4	3	5	5	3	1	5	4	3	2	2	176	75	3	3	2	1	3	4	5	5	1	5	5	1	5	5	4	2	1	1
8	1	1	1	1	4	3	2	2	3	2	1	5	5	2	3	1	1	1	4	3	5	5	3	1	5	4	3	2	2	176	75	3	3	2	1	3	4	5	5	1	5	5	1	5	5	4	2	1	1
8	1	1	1	1	4	3	2	2	3	2	1	5	5	2	3	1	1	1	4	3	5	5	3	1	5	4	3	2	2	176	75	3	3	2	1	3	4	5	5	1	5	5	1	5	5	4	2	1	1
8	1	1	1	1	4	3	2	2	3	2	1	5	5	2	3	1	1	1	4	3	5	5	3	1	5	4	3	2	2	176	75	3	3	2	1	3	4	5	5	1	5	5	1	5	5	4	2	1	1
8	1	1	1	1	4	3	2	2	3	2	1	5	5	2	3	1	1	1	4	3	5	5	3	1	5	4	3	2	2	176	75	3	3	2	1	3	4	5	5	1	5	5	1	5	5	4	2	1	1
8	1	1	1	1	4	3	2	2	3	2	1	5	5	2	3	1	1	1	4	3	5	5	3	1	5	4	3	2	2	176	75	3	3	2	1	3	4	5	5	1	5	5	1	5	5	4	2	1	1
9	1	1	1	1	4	4	3	3	3	4	3	4	3	2	3	3	4	4	4	5	4	4	5	1	4	4	2	2	2	176	76	2	1	2	3	4	3	4	4	4	3	5	4	4	3	4	1	1	2
9	1	1	1	1	4	4	3	3	3	4	3	4	3	2	3	3	4	4	4	5	4	4	5	1	4	4	2	2	2	176	76	2	1	2	3	4	3	4	4	4	3	5	4	4	3	4	1	1	2
9	1	1	1	1	4	4	3	3	3	4	3	4	3	2	3	3	4	4	4	5	4	4	5	1	4	4	2	2	2	176	76	2	1	2	3	4	3	4	4	4	3	5	4	4	3	4	1	1	2
9	1	1	1	1	4	4	3	3	3	4	3	4	3	2	3	3	4	4	4	5	4	4	5	1	4	4	2	2	2	176	76	2	1	2	3	4	3	4	4	4	3	5	4	4	3	4	1	1	2
9	1	1	1	1	4	4	3	3	3	4	3	4	3	2	3	3	4	4	4	5	4	4	5	1	4	4	2	2	2	176	76	2	1	2	3	4	3	4	4	4	3	5	4	4	3	4	1	1	2
9	1	1	1	1	4	4	3	3	3	4	3	4	3	2	3	3	4	4	4	5	4	4	5	1	4	4	2	2	2	176	76	2	1	2	3	4	3	4	4	4	3	5	4	4	3	4	1	1	2
9	1	1	1	1	4	4	3	3	3	4	3	4	3	2	3	3	4	4	4	5	4	4	5	1	4	4	2	2	2	176	76	2	1	2	3	4	3	4	4	4	3	5	4	4	3	4	1	1	2
9	1	1	1	1	4	4	3	3	3	4	3	4	3	2	3	3	4	4	4	5	4	4	5	1	4	4	2	2	2	176	76	2	1	2	3	4	3	4	4	4	3	5	4	4	3	4	1	1	2
9	1	1	1	1	4	4	3	3	3	4	3	4	3	2	3	3	4	4	4	5	4	4	5	1	4	4	2	2	2	176	76	2	1	2	3	4	3	4	4	4	3	5	4	4	3	4	1	1	2
9	1	1	1	1	4	4	3	3	3	4	3	4	3	2	3	3	4	4	4	5	4	4	5	1	4	4	2	2	2	176	76	2	1	2	3	4	3	4	4	4	3	5	4	4	3	4	1	1	2
9	1	1	1	1	4	4	3	3	3	4	3	4	3	2	3	3	4	4	4	5	4	4	5	1	4	4	2	2	2	176	76	2	1	2	3	4	3	4	4	4	3	5	4	4	3	4	1	1	2
9	1	1	1	1	4	4	3	3	3	4	3	4	3	2	3	3	4	4	4	5	4	4	5	1	4	4	2	2	2	176	76	2	1	2	3	4	3	4	4	4	3	5	4	4	3	4	1	1	2
10	1	1	1	1	5	4	2	1	3	2	2	4	5	2	2	2	2	4	4	4	4	3	4	4	4	3	3	2	2	158	70	1	1	4	2	4	4	3	4	1	4	4	1	4	4	4	1	1	2
10	1	1	1	1	5	4	2	1	3	2	2	4	5	2	2	2	2	4	4	4	4	3	4	4	4	3	3	2	2	158	70	1	1	4	2	4	4	3	4	1	4	4	1	4	4	4	1	1	2
10	1	1	1	1	5	4	2	1	3	2	2	4	5	2	2	2	2	4	4	4	4	3	4	4	4	3	3	2	2	158	70	1	1	4	2	4	4	3	4	1	4	4	1	4	4	4	1	1	2
10	1	1	1	1	5	4	2	1	3	2	2	4	5	2	2	2	2	4	4	4	4	3	4	4	4	3	3	2	2	158	70	1	1	4	2	4	4	3	4	1	4	4	1	4	4	4	1	1	2
10	1	1	1	1	5	4	2	1	3	2	2	4	5	2	2	2	2	4	4	4	4	3	4	4	4	3	3	2	2	158	70	1	1	4	2	4	4	3	4	1	4	4	1	4	4	4	1	1	2
10	1	1	1	1	5	4	2	1	3	2	2	4	5	2	2	2	2	4	4	4	4	3	4	4	4	3	3	2	2	158	70	1	1	4	2	4	4	3	4	1	4	4	1	4	4	4	1	1	2
10	1	1	1	1	5	4	2	1	3	2	2	4	5	2	2	2	2	4	4	4	4	3	4	4	4	3	3	2	2	158	70	1	1	4	2	4	4	3	4	1	4	4	1	4	4	4	1	1	2
10	1	1	1	1	5	4	2	1	3	2	2	4	5	2	2	2	2	4	4	4	4	3	4	4	4	3	3	2	2	158	70	1	1	4	2	4	4	3	4	1	4	4	1	4	4	4	1	1	2
10	1	1	1	1	5	4	2	1	3	2	2	4	5	2	2	2	2	4	4	4	4	3	4	4	4	3	3	2	2	158	70	1	1	4	2	4	4	3	4	1	4	4	1	4	4	4	1	1	2
10	1	1	1	1	5	4	2	1	3	2	2	4	5	2	2	2	2	4	4	4	4	3	4	4	4	3	3	2	2	158	70	1	1	4	2	4	4	3	4	1	4	4	1	4	4	4	1	1	2
10	1	1	1	1	5	4	2	1	3	2	2	4	5	2	2	2	2	4	4	4	4	3	4	4	4	3	3	2	2	158	70	1	1	4	2	4	4	3	4	1	4	4	1	4	4	4	1	1	2
10	1	1	1	1	5	4	2	1	3	2	2	4	5	2	2	2	2	4	4	4	4	3	4	4	4	3	3	2	2	158	70	1	1	4	2	4	4	3	4	1	4	4	1	4	4	4	1	1	2
11	1	1	1	1	5	3	1	1	5	2	2	2	2	3	3	2	1	1	4	4	2	2	3	2	3	3	2	2	2	156	53	1	2	4	1	4	4	4	4	3	4	4	2	4	4	4	1	1	2
11	1	1	1	1	5	3	1	1	5	2	2	2	2	3	3	2	1	1	4	4	2	2	3	2	3	3	2	2	2	156	53	1	2	4	1	4	4	4	4	3	4	4	2	4	4	4	1	1	2
11	1	1	1	1	5	3	1	1	5	2	2	2	2	3	3	2	1	1	4	4	2	2	3	2	3	3	2	2	2	156	53	1	2	4	1	4	4	4	4	3	4	4	2	4	4	4	1	1	2
11	1	1	1	1	5	3	1	1	5	2	2	2	2	3	3	2	1	1	4	4	2	2	3	2	3	3	2	2	2	156	53	1	2	4	1	4	4	4	4	3	4	4	2	4	4	4	1	1	2
11	1	1	1	1	5	3	1	1	5	2	2	2	2	3	3	2	1	1	4	4	2	2	3	2	3	3	2	2	2	156	53	1	2	4	1	4	4	4	4	3	4	4	2	4	4	4	1	1	2
11	1	1	1	1	5	3	1	1	5	2	2	2	2	3	3	2	1	1	4	4	2	2	3	2	3	3	2	2	2	156	53	1	2	4	1	4	4	4	4	3	4	4	2	4	4	4	1	1	2
11	1	1	1	1	5	3	1	1	5	2	2	2	2	3	3	2	1	1	4	4	2	2	3	2	3	3	2	2	2	156	53	1	2	4	1	4	4	4	4	3	4	4	2	4	4	4	1	1	2
11	1	1	1	1	5	3	1	1	5	2	2	2	2	3	3	2	1	1	4	4	2	2	3	2	3	3	2	2	2	156	53	1	2	4	1	4	4	4	4	3	4	4	2	4	4	4	1	1	2
11	1	1	1	1	5	3	1	1	5	2	2	2	2	3	3	2	1	1	4	4	2	2	3	2	3	3	2	2	2	156	53	1	2	4	1	4	4	4	4	3	4	4	2	4	4	4	1	1	2
11	1	1	1	1	5	3	1	1	5	2	2	2	2	3	3	2	1	1	4	4	2	2	3	2	3	3	2	2	2	156	53	1	2	4	1	4	4	4	4	3	4	4	2	4	4	4	1	1	2
11	1	1	1	1	5	3	1	1	5	2	2	2	2	3	3	2	1	1	4	4	2	2	3	2	3	3	2	2	2	156	53	1	2	4	1	4	4	4	4	3	4	4	2	4	4	4	1	1	2
11	1	1	1	1	5	3	1	1	5	2	2	2	2	3	3	2	1	1	4	4	2	2	3	2	3	3	2	2	2	156	53	1	2	4	1	4	4	4	4	3	4	4	2	4	4	4	1	1	2
12	1	1	1	1	1	2	2	3	4	3	2	3	4	4	2	2	2	2	4	3	3	4	4	1	1	4	3	1	1	170	72	4	1	3	1	3	4	3	3	3	4	3	3	4	4	4	1	1	2
12	1	1	1	1	1	2	2	3	4	3	2	3	4	4	2	2	2	2	4	3	3	4	4	1	1	4	3	1	1	170	72	4	1	3	1	3	4	3	3	3	4	3	3	4	4	4	1	1	2
12	1	1	1	1	1	2	2	3	4	3	2	3	4	4	2	2	2	2	4	3	3	4	4	1	1	4	3	1	1	170	72	4	1	3	1	3	4	3	3	3	4	3	3	4	4	4	1	1	2
12	1	1	1	1	1	2	2	3	4	3	2	3	4	4	2	2	2	2	4	3	3	4	4	1	1	4	3	1	1	170	72	4	1	3	1	3	4	3	3	3	4	3	3	4	4	4	1	1	2
12	1	1	1	1	1	2	2	3	4	3	2	3	4	4	2	2	2	2	4	3	3	4	4	1	1	4	3	1	1	170	72	4	1	3	1	3	4	3	3	3	4	3	3	4	4	4	1	1	2
12	1	1	1	1	1	2	2	3	4	3	2	3	4	4	2	2	2	2	4	3	3	4	4	1	1	4	3	1	1	170	72	4	1	3	1	3	4	3	3	3	4	3	3	4	4	4	1	1	2
12	1	1	1	1	1	2	2	3	4	3	2	3	4	4	2	2	2	2	4	3	3	4	4	1	1	4	3	1	1	170	72	4	1	3	1	3	4	3	3	3	4	3	3	4	4	4	1	1	2
12	1	1	1	1	1	2	2	3	4	3	2	3	4	4	2	2	2	2	4	3	3	4	4	1	1	4	3	1	1	170	72	4	1	3	1	3	4	3	3	3	4	3	3	4	4	4	1	1	2
12	1	1	1	1	1	2	2	3	4	3	2	3	4	4	2	2	2	2	4	3	3	4	4	1	1	4	3	1	1	170	72	4	1	3	1	3	4	3	3	3	4	3	3	4	4	4	1	1	2
12	1	1	1	1	1	2	2	3	4	3	2	3	4	4	2	2	2	2	4	3	3	4	4	1	1	4	3	1	1	170	72	4	1	3	1	3	4	3	3	3	4	3	3	4	4	4	1	1	2
12	1	1	1	1	1	2	2	3	4	3	2	3	4	4	2	2	2	2	4	3	3	4	4	1	1	4	3	1	1	170	72	4	1	3	1	3	4	3	3	3	4	3	3	4	4	4	1	1	2
12	1	1	1	1	1	2	2	3	4	3	2	3	4	4	2	2	2	2	4	3	3	4	4	1	1	4	3	1	1	170	72	4	1	3	1	3	4	3	3	3	4	3	3	4	4	4	1	1	2
13	1	1	1	1	5	4	4	4	4	4	4	4	4	4	4	4	4	4	5	4	5	4	5	1	5	1	3	1	2	180	84	1	1	1	1	5	4	5	4	3	4	5	4	5	4	4	1	1	2
13	1	1	1	1	5	4	4	4	4	4	4	4	4	4	4	4	4	4	5	4	5	4	5	1	5	1	3	1	2	180	84	1	1	1	1	5	4	5	4	3	4	5	4	5	4	4	1	1	2
13	1	1	1	1	5	4	4	4	4	4	4	4	4	4	4	4	4	4	5	4	5	4	5	1	5	1	3	1	2	180	84	1	1	1	1	5	4	5	4	3	4	5	4	5	4	4	1	1	2
13	1	1	1	1	5	4	4	4	4	4	4	4	4	4	4	4	4	4	5	4	5	4	5	1	5	1	3	1	2	180	84	1	1	1	1	5	4	5	4	3	4	5	4	5	4	4	1	1	2
13	1	1	1	1	5	4	4	4	4	4	4	4	4	4	4	4	4	4	5	4	5	4	5	1	5	1	3	1	2	180	84	1	1	1	1	5	4	5	4	3	4	5	4	5	4	4	1	1	2
13	1	1	1	1	5	4	4	4	4	4	4	4	4	4	4	4	4	4	5	4	5	4	5	1	5	1	3	1	2	180	84	1	1	1	1	5	4	5	4	3	4	5	4	5	4	4	1	1	2
13	1	1	1	1	5	4	4	4	4	4	4	4	4	4	4	4	4	4	5	4	5	4	5	1	5	1	3	1	2	180	84	1	1	1	1	5	4	5	4	3	4	5	4	5	4	4	1	1	2
13	1	1	1	1	5	4	4	4	4	4	4	4	4	4	4	4	4	4	5	4	5	4	5	1	5	1	3	1	2	180	84	1	1	1	1	5	4	5	4	3	4	5	4	5	4	4	1	1	2
13	1	1	1	1	5	4	4	4	4	4	4	4	4	4	4	4	4	4	5	4	5	4	5	1	5	1	3	1	2	180	84	1	1	1	1	5	4	5	4	3	4	5	4	5	4	4	1	1	2
13	1	1	1	1	5	4	4	4	4	4	4	4	4	4	4	4	4	4	5	4	5	4	5	1	5	1	3	1	2	180	84	1	1	1	1	5	4	5	4	3	4	5	4	5	4	4	1	1	2
13	1	1	1	1	5	4	4	4	4	4	4	4	4	4	4	4	4	4	5	4	5	4	5	1	5	1	3	1	2	180	84	1	1	1	1	5	4	5	4	3	4	5	4	5	4	4	1	1	2
13	1	1	1	1	5	4	4	4	4	4	4	4	4	4	4	4	4	4	5	4	5	4	5	1	5	1	3	1	2	180	84	1	1	1	1	5	4	5	4	3	4	5	4	5	4	4	1	1	2
14	1	1	1	1	3	3	2	1	3	3	2	4	2	3	3	3	3	1	4	4	3	3	3	2	3	1	2	2	2	164	49	1	2	4	1	4	4	4	5	2	4	4	2	3	5	4	1	1	2
14	1	1	1	1	3	3	2	1	3	3	2	4	2	3	3	3	3	1	4	4	3	3	3	2	3	1	2	2	2	164	49	1	2	4	1	4	4	4	5	2	4	4	2	3	5	4	1	1	2
14	1	1	1	1	3	3	2	1	3	3	2	4	2	3	3	3	3	1	4	4	3	3	3	2	3	1	2	2	2	164	49	1	2	4	1	4	4	4	5	2	4	4	2	3	5	4	1	1	2
14	1	1	1	1	3	3	2	1	3	3	2	4	2	3	3	3	3	1	4	4	3	3	3	2	3	1	2	2	2	164	49	1	2	4	1	4	4	4	5	2	4	4	2	3	5	4	1	1	2
14	1	1	1	1	3	3	2	1	3	3	2	4	2	3	3	3	3	1	4	4	3	3	3	2	3	1	2	2	2	164	49	1	2	4	1	4	4	4	5	2	4	4	2	3	5	4	1	1	2
14	1	1	1	1	3	3	2	1	3	3	2	4	2	3	3	3	3	1	4	4	3	3	3	2	3	1	2	2	2	164	49	1	2	4	1	4	4	4	5	2	4	4	2	3	5	4	1	1	2
14	1	1	1	1	3	3	2	1	3	3	2	4	2	3	3	3	3	1	4	4	3	3	3	2	3	1	2	2	2	164	49	1	2	4	1	4	4	4	5	2	4	4	2	3	5	4	1	1	2
14	1	1	1	1	3	3	2	1	3	3	2	4	2	3	3	3	3	1	4	4	3	3	3	2	3	1	2	2	2	164	49	1	2	4	1	4	4	4	5	2	4	4	2	3	5	4	1	1	2
14	1	1	1	1	3	3	2	1	3	3	2	4	2	3	3	3	3	1	4	4	3	3	3	2	3	1	2	2	2	164	49	1	2	4	1	4	4	4	5	2	4	4	2	3	5	4	1	1	2
14	1	1	1	1	3	3	2	1	3	3	2	4	2	3	3	3	3	1	4	4	3	3	3	2	3	1	2	2	2	164	49	1	2	4	1	4	4	4	5	2	4	4	2	3	5	4	1	1	2
14	1	1	1	1	3	3	2	1	3	3	2	4	2	3	3	3	3	1	4	4	3	3	3	2	3	1	2	2	2	164	49	1	2	4	1	4	4	4	5	2	4	4	2	3	5	4	1	1	2
14	1	1	1	1	3	3	2	1	3	3	2	4	2	3	3	3	3	1	4	4	3	3	3	2	3	1	2	2	2	164	49	1	2	4	1	4	4	4	5	2	4	4	2	3	5	4	1	1	2
15	1	1	1	1	2	3	4	3	4	3	3	4	3	3	3	3	3	3	4	3	5	5	4	1	2	2	3	1	2	163	65	2	2	2	1	4	4	5	4	2	4	5	3	4	5	4	1	1	2
15	1	1	1	1	2	3	4	3	4	3	3	4	3	3	3	3	3	3	4	3	5	5	4	1	2	2	3	1	2	163	65	2	2	2	1	4	4	5	4	2	4	5	3	4	5	4	1	1	2
15	1	1	1	1	2	3	4	3	4	3	3	4	3	3	3	3	3	3	4	3	5	5	4	1	2	2	3	1	2	163	65	2	2	2	1	4	4	5	4	2	4	5	3	4	5	4	1	1	2
15	1	1	1	1	2	3	4	3	4	3	3	4	3	3	3	3	3	3	4	3	5	5	4	1	2	2	3	1	2	163	65	2	2	2	1	4	4	5	4	2	4	5	3	4	5	4	1	1	2
15	1	1	1	1	2	3	4	3	4	3	3	4	3	3	3	3	3	3	4	3	5	5	4	1	2	2	3	1	2	163	65	2	2	2	1	4	4	5	4	2	4	5	3	4	5	4	1	1	2
15	1	1	1	1	2	3	4	3	4	3	3	4	3	3	3	3	3	3	4	3	5	5	4	1	2	2	3	1	2	163	65	2	2	2	1	4	4	5	4	2	4	5	3	4	5	4	1	1	2
15	1	1	1	1	2	3	4	3	4	3	3	4	3	3	3	3	3	3	4	3	5	5	4	1	2	2	3	1	2	163	65	2	2	2	1	4	4	5	4	2	4	5	3	4	5	4	1	1	2
15	1	1	1	1	2	3	4	3	4	3	3	4	3	3	3	3	3	3	4	3	5	5	4	1	2	2	3	1	2	163	65	2	2	2	1	4	4	5	4	2	4	5	3	4	5	4	1	1	2
15	1	1	1	1	2	3	4	3	4	3	3	4	3	3	3	3	3	3	4	3	5	5	4	1	2	2	3	1	2	163	65	2	2	2	1	4	4	5	4	2	4	5	3	4	5	4	1	1	2
15	1	1	1	1	2	3	4	3	4	3	3	4	3	3	3	3	3	3	4	3	5	5	4	1	2	2	3	1	2	163	65	2	2	2	1	4	4	5	4	2	4	5	3	4	5	4	1	1	2
15	1	1	1	1	2	3	4	3	4	3	3	4	3	3	3	3	3	3	4	3	5	5	4	1	2	2	3	1	2	163	65	2	2	2	1	4	4	5	4	2	4	5	3	4	5	4	1	1	2
15	1	1	1	1	2	3	4	3	4	3	3	4	3	3	3	3	3	3	4	3	5	5	4	1	2	2	3	1	2	163	65	2	2	2	1	4	4	5	4	2	4	5	3	4	5	4	1	1	2
16	1	1	1	1	1	5	5	4	5	4	5	5	5	4	5	4	4	5	4	5	5	4	5	1	1	1	1	2	2	188	85	2	2	1	1	5	5	4	5	4	5	5	3	5	5	4	1	1	2
16	1	1	1	1	1	5	5	4	5	4	5	5	5	4	5	4	4	5	4	5	5	4	5	1	1	1	1	2	2	188	85	2	2	1	1	5	5	4	5	4	5	5	3	5	5	4	1	1	2
16	1	1	1	1	1	5	5	4	5	4	5	5	5	4	5	4	4	5	4	5	5	4	5	1	1	1	1	2	2	188	85	2	2	1	1	5	5	4	5	4	5	5	3	5	5	4	1	1	2
16	1	1	1	1	1	5	5	4	5	4	5	5	5	4	5	4	4	5	4	5	5	4	5	1	1	1	1	2	2	188	85	2	2	1	1	5	5	4	5	4	5	5	3	5	5	4	1	1	2
16	1	1	1	1	1	5	5	4	5	4	5	5	5	4	5	4	4	5	4	5	5	4	5	1	1	1	1	2	2	188	85	2	2	1	1	5	5	4	5	4	5	5	3	5	5	4	1	1	2
16	1	1	1	1	1	5	5	4	5	4	5	5	5	4	5	4	4	5	4	5	5	4	5	1	1	1	1	2	2	188	85	2	2	1	1	5	5	4	5	4	5	5	3	5	5	4	1	1	2
16	1	1	1	1	1	5	5	4	5	4	5	5	5	4	5	4	4	5	4	5	5	4	5	1	1	1	1	2	2	188	85	2	2	1	1	5	5	4	5	4	5	5	3	5	5	4	1	1	2
16	1	1	1	1	1	5	5	4	5	4	5	5	5	4	5	4	4	5	4	5	5	4	5	1	1	1	1	2	2	188	85	2	2	1	1	5	5	4	5	4	5	5	3	5	5	4	1	1	2
16	1	1	1	1	1	5	5	4	5	4	5	5	5	4	5	4	4	5	4	5	5	4	5	1	1	1	1	2	2	188	85	2	2	1	1	5	5	4	5	4	5	5	3	5	5	4	1	1	2
16	1	1	1	1	1	5	5	4	5	4	5	5	5	4	5	4	4	5	4	5	5	4	5	1	1	1	1	2	2	188	85	2	2	1	1	5	5	4	5	4	5	5	3	5	5	4	1	1	2
16	1	1	1	1	1	5	5	4	5	4	5	5	5	4	5	4	4	5	4	5	5	4	5	1	1	1	1	2	2	188	85	2	2	1	1	5	5	4	5	4	5	5	3	5	5	4	1	1	2
16	1	1	1	1	1	5	5	4	5	4	5	5	5	4	5	4	4	5	4	5	5	4	5	1	1	1	1	2	2	188	85	2	2	1	1	5	5	4	5	4	5	5	3	5	5	4	1	1	2
17	1	1	1	1	2	5	4	4	5	5	4	5	4	5	5	5	4	5	5	5	5	4	5	4	2	4	3	1	1	170	74	1	1	2	1	4	5	4	5	4	5	5	4	5	5	4	1	1	2
17	1	1	1	1	2	5	4	4	5	5	4	5	4	5	5	5	4	5	5	5	5	4	5	4	2	4	3	1	1	170	74	1	1	2	1	4	5	4	5	4	5	5	4	5	5	4	1	1	2
17	1	1	1	1	2	5	4	4	5	5	4	5	4	5	5	5	4	5	5	5	5	4	5	4	2	4	3	1	1	170	74	1	1	2	1	4	5	4	5	4	5	5	4	5	5	4	1	1	2
17	1	1	1	1	2	5	4	4	5	5	4	5	4	5	5	5	4	5	5	5	5	4	5	4	2	4	3	1	1	170	74	1	1	2	1	4	5	4	5	4	5	5	4	5	5	4	1	1	2
17	1	1	1	1	2	5	4	4	5	5	4	5	4	5	5	5	4	5	5	5	5	4	5	4	2	4	3	1	1	170	74	1	1	2	1	4	5	4	5	4	5	5	4	5	5	4	1	1	2
17	1	1	1	1	2	5	4	4	5	5	4	5	4	5	5	5	4	5	5	5	5	4	5	4	2	4	3	1	1	170	74	1	1	2	1	4	5	4	5	4	5	5	4	5	5	4	1	1	2
17	1	1	1	1	2	5	4	4	5	5	4	5	4	5	5	5	4	5	5	5	5	4	5	4	2	4	3	1	1	170	74	1	1	2	1	4	5	4	5	4	5	5	4	5	5	4	1	1	2
17	1	1	1	1	2	5	4	4	5	5	4	5	4	5	5	5	4	5	5	5	5	4	5	4	2	4	3	1	1	170	74	1	1	2	1	4	5	4	5	4	5	5	4	5	5	4	1	1	2
17	1	1	1	1	2	5	4	4	5	5	4	5	4	5	5	5	4	5	5	5	5	4	5	4	2	4	3	1	1	170	74	1	1	2	1	4	5	4	5	4	5	5	4	5	5	4	1	1	2
17	1	1	1	1	2	5	4	4	5	5	4	5	4	5	5	5	4	5	5	5	5	4	5	4	2	4	3	1	1	170	74	1	1	2	1	4	5	4	5	4	5	5	4	5	5	4	1	1	2
17	1	1	1	1	2	5	4	4	5	5	4	5	4	5	5	5	4	5	5	5	5	4	5	4	2	4	3	1	1	170	74	1	1	2	1	4	5	4	5	4	5	5	4	5	5	4	1	1	2
17	1	1	1	1	2	5	4	4	5	5	4	5	4	5	5	5	4	5	5	5	5	4	5	4	2	4	3	1	1	170	74	1	1	2	1	4	5	4	5	4	5	5	4	5	5	4	1	1	2
18	1	1	1	1	1	4	4	3	4	3	3	4	3	3	4	3	4	2	3	4	4	3	3	2	3	2	2	2	2	165	50	2	2	4	1	4	3	3	4	3	3	4	2	3	4	4	2	1	2
18	1	1	1	1	1	4	4	3	4	3	3	4	3	3	4	3	4	2	3	4	4	3	3	2	3	2	2	2	2	165	50	2	2	4	1	4	3	3	4	3	3	4	2	3	4	4	2	1	2
18	1	1	1	1	1	4	4	3	4	3	3	4	3	3	4	3	4	2	3	4	4	3	3	2	3	2	2	2	2	165	50	2	2	4	1	4	3	3	4	3	3	4	2	3	4	4	2	1	2
18	1	1	1	1	1	4	4	3	4	3	3	4	3	3	4	3	4	2	3	4	4	3	3	2	3	2	2	2	2	165	50	2	2	4	1	4	3	3	4	3	3	4	2	3	4	4	2	1	2
18	1	1	1	1	1	4	4	3	4	3	3	4	3	3	4	3	4	2	3	4	4	3	3	2	3	2	2	2	2	165	50	2	2	4	1	4	3	3	4	3	3	4	2	3	4	4	2	1	2
18	1	1	1	1	1	4	4	3	4	3	3	4	3	3	4	3	4	2	3	4	4	3	3	2	3	2	2	2	2	165	50	2	2	4	1	4	3	3	4	3	3	4	2	3	4	4	2	1	2
18	1	1	1	1	1	4	4	3	4	3	3	4	3	3	4	3	4	2	3	4	4	3	3	2	3	2	2	2	2	165	50	2	2	4	1	4	3	3	4	3	3	4	2	3	4	4	2	1	2
18	1	1	1	1	1	4	4	3	4	3	3	4	3	3	4	3	4	2	3	4	4	3	3	2	3	2	2	2	2	165	50	2	2	4	1	4	3	3	4	3	3	4	2	3	4	4	2	1	2
18	1	1	1	1	1	4	4	3	4	3	3	4	3	3	4	3	4	2	3	4	4	3	3	2	3	2	2	2	2	165	50	2	2	4	1	4	3	3	4	3	3	4	2	3	4	4	2	1	2
18	1	1	1	1	1	4	4	3	4	3	3	4	3	3	4	3	4	2	3	4	4	3	3	2	3	2	2	2	2	165	50	2	2	4	1	4	3	3	4	3	3	4	2	3	4	4	2	1	2
18	1	1	1	1	1	4	4	3	4	3	3	4	3	3	4	3	4	2	3	4	4	3	3	2	3	2	2	2	2	165	50	2	2	4	1	4	3	3	4	3	3	4	2	3	4	4	2	1	2
18	1	1	1	1	1	4	4	3	4	3	3	4	3	3	4	3	4	2	3	4	4	3	3	2	3	2	2	2	2	165	50	2	2	4	1	4	3	3	4	3	3	4	2	3	4	4	2	1	2
19	1	1	1	1	3	4	3	2	5	3	3	3	3	3	4	2	2	2	4	4	2	2	3	1	4	2	2	2	2	157	51	1	2	4	1	4	4	4	4	2	4	4	3	3	4	4	2	1	2
19	1	1	1	1	3	4	3	2	5	3	3	3	3	3	4	2	2	2	4	4	2	2	3	1	4	2	2	2	2	157	51	1	2	4	1	4	4	4	4	2	4	4	3	3	4	4	2	1	2
19	1	1	1	1	3	4	3	2	5	3	3	3	3	3	4	2	2	2	4	4	2	2	3	1	4	2	2	2	2	157	51	1	2	4	1	4	4	4	4	2	4	4	3	3	4	4	2	1	2
19	1	1	1	1	3	4	3	2	5	3	3	3	3	3	4	2	2	2	4	4	2	2	3	1	4	2	2	2	2	157	51	1	2	4	1	4	4	4	4	2	4	4	3	3	4	4	2	1	2
19	1	1	1	1	3	4	3	2	5	3	3	3	3	3	4	2	2	2	4	4	2	2	3	1	4	2	2	2	2	157	51	1	2	4	1	4	4	4	4	2	4	4	3	3	4	4	2	1	2
19	1	1	1	1	3	4	3	2	5	3	3	3	3	3	4	2	2	2	4	4	2	2	3	1	4	2	2	2	2	157	51	1	2	4	1	4	4	4	4	2	4	4	3	3	4	4	2	1	2
19	1	1	1	1	3	4	3	2	5	3	3	3	3	3	4	2	2	2	4	4	2	2	3	1	4	2	2	2	2	157	51	1	2	4	1	4	4	4	4	2	4	4	3	3	4	4	2	1	2
19	1	1	1	1	3	4	3	2	5	3	3	3	3	3	4	2	2	2	4	4	2	2	3	1	4	2	2	2	2	157	51	1	2	4	1	4	4	4	4	2	4	4	3	3	4	4	2	1	2
19	1	1	1	1	3	4	3	2	5	3	3	3	3	3	4	2	2	2	4	4	2	2	3	1	4	2	2	2	2	157	51	1	2	4	1	4	4	4	4	2	4	4	3	3	4	4	2	1	2
19	1	1	1	1	3	4	3	2	5	3	3	3	3	3	4	2	2	2	4	4	2	2	3	1	4	2	2	2	2	157	51	1	2	4	1	4	4	4	4	2	4	4	3	3	4	4	2	1	2
19	1	1	1	1	3	4	3	2	5	3	3	3	3	3	4	2	2	2	4	4	2	2	3	1	4	2	2	2	2	157	51	1	2	4	1	4	4	4	4	2	4	4	3	3	4	4	2	1	2
19	1	1	1	1	3	4	3	2	5	3	3	3	3	3	4	2	2	2	4	4	2	2	3	1	4	2	2	2	2	157	51	1	2	4	1	4	4	4	4	2	4	4	3	3	4	4	2	1	2
20	1	1	1	1	1	4	4	3	3	2	3	5	2	3	4	3	2	2	4	3	3	4	3	1	4	4	2	2	2	168	61	3	1	2	1	4	5	4	4	2	4	4	2	5	5	4	2	1	2
20	1	1	1	1	1	4	4	3	3	2	3	5	2	3	4	3	2	2	4	3	3	4	3	1	4	4	2	2	2	168	61	3	1	2	1	4	5	4	4	2	4	4	2	5	5	4	2	1	2
20	1	1	1	1	1	4	4	3	3	2	3	5	2	3	4	3	2	2	4	3	3	4	3	1	4	4	2	2	2	168	61	3	1	2	1	4	5	4	4	2	4	4	2	5	5	4	2	1	2
20	1	1	1	1	1	4	4	3	3	2	3	5	2	3	4	3	2	2	4	3	3	4	3	1	4	4	2	2	2	168	61	3	1	2	1	4	5	4	4	2	4	4	2	5	5	4	2	1	2
20	1	1	1	1	1	4	4	3	3	2	3	5	2	3	4	3	2	2	4	3	3	4	3	1	4	4	2	2	2	168	61	3	1	2	1	4	5	4	4	2	4	4	2	5	5	4	2	1	2
20	1	1	1	1	1	4	4	3	3	2	3	5	2	3	4	3	2	2	4	3	3	4	3	1	4	4	2	2	2	168	61	3	1	2	1	4	5	4	4	2	4	4	2	5	5	4	2	1	2
20	1	1	1	1	1	4	4	3	3	2	3	5	2	3	4	3	2	2	4	3	3	4	3	1	4	4	2	2	2	168	61	3	1	2	1	4	5	4	4	2	4	4	2	5	5	4	2	1	2
20	1	1	1	1	1	4	4	3	3	2	3	5	2	3	4	3	2	2	4	3	3	4	3	1	4	4	2	2	2	168	61	3	1	2	1	4	5	4	4	2	4	4	2	5	5	4	2	1	2
20	1	1	1	1	1	4	4	3	3	2	3	5	2	3	4	3	2	2	4	3	3	4	3	1	4	4	2	2	2	168	61	3	1	2	1	4	5	4	4	2	4	4	2	5	5	4	2	1	2
20	1	1	1	1	1	4	4	3	3	2	3	5	2	3	4	3	2	2	4	3	3	4	3	1	4	4	2	2	2	168	61	3	1	2	1	4	5	4	4	2	4	4	2	5	5	4	2	1	2
20	1	1	1	1	1	4	4	3	3	2	3	5	2	3	4	3	2	2	4	3	3	4	3	1	4	4	2	2	2	168	61	3	1	2	1	4	5	4	4	2	4	4	2	5	5	4	2	1	2
20	1	1	1	1	1	4	4	3	3	2	3	5	2	3	4	3	2	2	4	3	3	4	3	1	4	4	2	2	2	168	61	3	1	2	1	4	5	4	4	2	4	4	2	5	5	4	2	1	2
21	1	1	1	1	3	4	4	3	5	4	3	5	3	4	4	3	3	4	5	4	5	4	4	5	4	4	2	2	2	156	60	1	1	2	1	4	4	5	5	2	4	5	3	4	5	4	2	1	2
21	1	1	1	1	3	4	4	3	5	4	3	5	3	4	4	3	3	4	5	4	5	4	4	5	4	4	2	2	2	156	60	1	1	2	1	4	4	5	5	2	4	5	3	4	5	4	2	1	2
21	1	1	1	1	3	4	4	3	5	4	3	5	3	4	4	3	3	4	5	4	5	4	4	5	4	4	2	2	2	156	60	1	1	2	1	4	4	5	5	2	4	5	3	4	5	4	2	1	2
21	1	1	1	1	3	4	4	3	5	4	3	5	3	4	4	3	3	4	5	4	5	4	4	5	4	4	2	2	2	156	60	1	1	2	1	4	4	5	5	2	4	5	3	4	5	4	2	1	2
21	1	1	1	1	3	4	4	3	5	4	3	5	3	4	4	3	3	4	5	4	5	4	4	5	4	4	2	2	2	156	60	1	1	2	1	4	4	5	5	2	4	5	3	4	5	4	2	1	2
21	1	1	1	1	3	4	4	3	5	4	3	5	3	4	4	3	3	4	5	4	5	4	4	5	4	4	2	2	2	156	60	1	1	2	1	4	4	5	5	2	4	5	3	4	5	4	2	1	2
21	1	1	1	1	3	4	4	3	5	4	3	5	3	4	4	3	3	4	5	4	5	4	4	5	4	4	2	2	2	156	60	1	1	2	1	4	4	5	5	2	4	5	3	4	5	4	2	1	2
21	1	1	1	1	3	4	4	3	5	4	3	5	3	4	4	3	3	4	5	4	5	4	4	5	4	4	2	2	2	156	60	1	1	2	1	4	4	5	5	2	4	5	3	4	5	4	2	1	2
21	1	1	1	1	3	4	4	3	5	4	3	5	3	4	4	3	3	4	5	4	5	4	4	5	4	4	2	2	2	156	60	1	1	2	1	4	4	5	5	2	4	5	3	4	5	4	2	1	2
21	1	1	1	1	3	4	4	3	5	4	3	5	3	4	4	3	3	4	5	4	5	4	4	5	4	4	2	2	2	156	60	1	1	2	1	4	4	5	5	2	4	5	3	4	5	4	2	1	2
21	1	1	1	1	3	4	4	3	5	4	3	5	3	4	4	3	3	4	5	4	5	4	4	5	4	4	2	2	2	156	60	1	1	2	1	4	4	5	5	2	4	5	3	4	5	4	2	1	2
21	1	1	1	1	3	4	4	3	5	4	3	5	3	4	4	3	3	4	5	4	5	4	4	5	4	4	2	2	2	156	60	1	1	2	1	4	4	5	5	2	4	5	3	4	5	4	2	1	2
22	1	1	1	1	4	4	4	3	4	3	3	4	3	4	4	4	4	4	5	4	5	5	4	2	4	5	2	2	2	174	74	1	1	2	1	4	5	5	5	4	5	5	4	5	5	4	2	1	2
22	1	1	1	1	4	4	4	3	4	3	3	4	3	4	4	4	4	4	5	4	5	5	4	2	4	5	2	2	2	174	74	1	1	2	1	4	5	5	5	4	5	5	4	5	5	4	2	1	2
22	1	1	1	1	4	4	4	3	4	3	3	4	3	4	4	4	4	4	5	4	5	5	4	2	4	5	2	2	2	174	74	1	1	2	1	4	5	5	5	4	5	5	4	5	5	4	2	1	2
22	1	1	1	1	4	4	4	3	4	3	3	4	3	4	4	4	4	4	5	4	5	5	4	2	4	5	2	2	2	174	74	1	1	2	1	4	5	5	5	4	5	5	4	5	5	4	2	1	2
22	1	1	1	1	4	4	4	3	4	3	3	4	3	4	4	4	4	4	5	4	5	5	4	2	4	5	2	2	2	174	74	1	1	2	1	4	5	5	5	4	5	5	4	5	5	4	2	1	2
22	1	1	1	1	4	4	4	3	4	3	3	4	3	4	4	4	4	4	5	4	5	5	4	2	4	5	2	2	2	174	74	1	1	2	1	4	5	5	5	4	5	5	4	5	5	4	2	1	2
22	1	1	1	1	4	4	4	3	4	3	3	4	3	4	4	4	4	4	5	4	5	5	4	2	4	5	2	2	2	174	74	1	1	2	1	4	5	5	5	4	5	5	4	5	5	4	2	1	2
22	1	1	1	1	4	4	4	3	4	3	3	4	3	4	4	4	4	4	5	4	5	5	4	2	4	5	2	2	2	174	74	1	1	2	1	4	5	5	5	4	5	5	4	5	5	4	2	1	2
22	1	1	1	1	4	4	4	3	4	3	3	4	3	4	4	4	4	4	5	4	5	5	4	2	4	5	2	2	2	174	74	1	1	2	1	4	5	5	5	4	5	5	4	5	5	4	2	1	2
22	1	1	1	1	4	4	4	3	4	3	3	4	3	4	4	4	4	4	5	4	5	5	4	2	4	5	2	2	2	174	74	1	1	2	1	4	5	5	5	4	5	5	4	5	5	4	2	1	2
22	1	1	1	1	4	4	4	3	4	3	3	4	3	4	4	4	4	4	5	4	5	5	4	2	4	5	2	2	2	174	74	1	1	2	1	4	5	5	5	4	5	5	4	5	5	4	2	1	2
22	1	1	1	1	4	4	4	3	4	3	3	4	3	4	4	4	4	4	5	4	5	5	4	2	4	5	2	2	2	174	74	1	1	2	1	4	5	5	5	4	5	5	4	5	5	4	2	1	2
23	1	1	1	1	1	4	3	2	4	3	2	2	2	2	4	1	1	2	4	4	4	3	3	1	5	1	3	2	2	173	80	1	2	4	1	5	3	4	4	1	4	4	2	3	5	4	1	2	2
23	1	1	1	1	1	4	3	2	4	3	2	2	2	2	4	1	1	2	4	4	4	3	3	1	5	1	3	2	2	173	80	1	2	4	1	5	3	4	4	1	4	4	2	3	5	4	1	2	2
23	1	1	1	1	1	4	3	2	4	3	2	2	2	2	4	1	1	2	4	4	4	3	3	1	5	1	3	2	2	173	80	1	2	4	1	5	3	4	4	1	4	4	2	3	5	4	1	2	2
23	1	1	1	1	1	4	3	2	4	3	2	2	2	2	4	1	1	2	4	4	4	3	3	1	5	1	3	2	2	173	80	1	2	4	1	5	3	4	4	1	4	4	2	3	5	4	1	2	2
23	1	1	1	1	1	4	3	2	4	3	2	2	2	2	4	1	1	2	4	4	4	3	3	1	5	1	3	2	2	173	80	1	2	4	1	5	3	4	4	1	4	4	2	3	5	4	1	2	2
23	1	1	1	1	1	4	3	2	4	3	2	2	2	2	4	1	1	2	4	4	4	3	3	1	5	1	3	2	2	173	80	1	2	4	1	5	3	4	4	1	4	4	2	3	5	4	1	2	2
23	1	1	1	1	1	4	3	2	4	3	2	2	2	2	4	1	1	2	4	4	4	3	3	1	5	1	3	2	2	173	80	1	2	4	1	5	3	4	4	1	4	4	2	3	5	4	1	2	2
23	1	1	1	1	1	4	3	2	4	3	2	2	2	2	4	1	1	2	4	4	4	3	3	1	5	1	3	2	2	173	80	1	2	4	1	5	3	4	4	1	4	4	2	3	5	4	1	2	2
23	1	1	1	1	1	4	3	2	4	3	2	2	2	2	4	1	1	2	4	4	4	3	3	1	5	1	3	2	2	173	80	1	2	4	1	5	3	4	4	1	4	4	2	3	5	4	1	2	2
23	1	1	1	1	1	4	3	2	4	3	2	2	2	2	4	1	1	2	4	4	4	3	3	1	5	1	3	2	2	173	80	1	2	4	1	5	3	4	4	1	4	4	2	3	5	4	1	2	2
23	1	1	1	1	1	4	3	2	4	3	2	2	2	2	4	1	1	2	4	4	4	3	3	1	5	1	3	2	2	173	80	1	2	4	1	5	3	4	4	1	4	4	2	3	5	4	1	2	2
23	1	1	1	1	1	4	3	2	4	3	2	2	2	2	4	1	1	2	4	4	4	3	3	1	5	1	3	2	2	173	80	1	2	4	1	5	3	4	4	1	4	4	2	3	5	4	1	2	2
24	1	1	1	1	2	2	1	2	4	2	2	2	1	3	1	1	1	2	4	2	5	5	3	5	5	3	3	2	2	175	79	1	1	1	1	4	4	4	4	2	4	4	2	4	5	4	2	2	2
24	1	1	1	1	2	2	1	2	4	2	2	2	1	3	1	1	1	2	4	2	5	5	3	5	5	3	3	2	2	175	79	1	1	1	1	4	4	4	4	2	4	4	2	4	5	4	2	2	2
24	1	1	1	1	2	2	1	2	4	2	2	2	1	3	1	1	1	2	4	2	5	5	3	5	5	3	3	2	2	175	79	1	1	1	1	4	4	4	4	2	4	4	2	4	5	4	2	2	2
24	1	1	1	1	2	2	1	2	4	2	2	2	1	3	1	1	1	2	4	2	5	5	3	5	5	3	3	2	2	175	79	1	1	1	1	4	4	4	4	2	4	4	2	4	5	4	2	2	2
24	1	1	1	1	2	2	1	2	4	2	2	2	1	3	1	1	1	2	4	2	5	5	3	5	5	3	3	2	2	175	79	1	1	1	1	4	4	4	4	2	4	4	2	4	5	4	2	2	2
24	1	1	1	1	2	2	1	2	4	2	2	2	1	3	1	1	1	2	4	2	5	5	3	5	5	3	3	2	2	175	79	1	1	1	1	4	4	4	4	2	4	4	2	4	5	4	2	2	2
24	1	1	1	1	2	2	1	2	4	2	2	2	1	3	1	1	1	2	4	2	5	5	3	5	5	3	3	2	2	175	79	1	1	1	1	4	4	4	4	2	4	4	2	4	5	4	2	2	2
24	1	1	1	1	2	2	1	2	4	2	2	2	1	3	1	1	1	2	4	2	5	5	3	5	5	3	3	2	2	175	79	1	1	1	1	4	4	4	4	2	4	4	2	4	5	4	2	2	2
24	1	1	1	1	2	2	1	2	4	2	2	2	1	3	1	1	1	2	4	2	5	5	3	5	5	3	3	2	2	175	79	1	1	1	1	4	4	4	4	2	4	4	2	4	5	4	2	2	2
24	1	1	1	1	2	2	1	2	4	2	2	2	1	3	1	1	1	2	4	2	5	5	3	5	5	3	3	2	2	175	79	1	1	1	1	4	4	4	4	2	4	4	2	4	5	4	2	2	2
24	1	1	1	1	2	2	1	2	4	2	2	2	1	3	1	1	1	2	4	2	5	5	3	5	5	3	3	2	2	175	79	1	1	1	1	4	4	4	4	2	4	4	2	4	5	4	2	2	2
24	1	1	1	1	2	2	1	2	4	2	2	2	1	3	1	1	1	2	4	2	5	5	3	5	5	3	3	2	2	175	79	1	1	1	1	4	4	4	4	2	4	4	2	4	5	4	2	2	2
25	1	1	1	1	3	4	3	1	2	3	3	4	3	3	4	1	3	1	4	4	5	3	4	1	2	2	2	2	2	164	61	1	1	4	1	5	5	4	4	3	5	3	3	5	5	4	2	2	2
25	1	1	1	1	3	4	3	1	2	3	3	4	3	3	4	1	3	1	4	4	5	3	4	1	2	2	2	2	2	164	61	1	1	4	1	5	5	4	4	3	5	3	3	5	5	4	2	2	2
25	1	1	1	1	3	4	3	1	2	3	3	4	3	3	4	1	3	1	4	4	5	3	4	1	2	2	2	2	2	164	61	1	1	4	1	5	5	4	4	3	5	3	3	5	5	4	2	2	2
25	1	1	1	1	3	4	3	1	2	3	3	4	3	3	4	1	3	1	4	4	5	3	4	1	2	2	2	2	2	164	61	1	1	4	1	5	5	4	4	3	5	3	3	5	5	4	2	2	2
25	1	1	1	1	3	4	3	1	2	3	3	4	3	3	4	1	3	1	4	4	5	3	4	1	2	2	2	2	2	164	61	1	1	4	1	5	5	4	4	3	5	3	3	5	5	4	2	2	2
25	1	1	1	1	3	4	3	1	2	3	3	4	3	3	4	1	3	1	4	4	5	3	4	1	2	2	2	2	2	164	61	1	1	4	1	5	5	4	4	3	5	3	3	5	5	4	2	2	2
25	1	1	1	1	3	4	3	1	2	3	3	4	3	3	4	1	3	1	4	4	5	3	4	1	2	2	2	2	2	164	61	1	1	4	1	5	5	4	4	3	5	3	3	5	5	4	2	2	2
25	1	1	1	1	3	4	3	1	2	3	3	4	3	3	4	1	3	1	4	4	5	3	4	1	2	2	2	2	2	164	61	1	1	4	1	5	5	4	4	3	5	3	3	5	5	4	2	2	2
25	1	1	1	1	3	4	3	1	2	3	3	4	3	3	4	1	3	1	4	4	5	3	4	1	2	2	2	2	2	164	61	1	1	4	1	5	5	4	4	3	5	3	3	5	5	4	2	2	2
25	1	1	1	1	3	4	3	1	2	3	3	4	3	3	4	1	3	1	4	4	5	3	4	1	2	2	2	2	2	164	61	1	1	4	1	5	5	4	4	3	5	3	3	5	5	4	2	2	2
25	1	1	1	1	3	4	3	1	2	3	3	4	3	3	4	1	3	1	4	4	5	3	4	1	2	2	2	2	2	164	61	1	1	4	1	5	5	4	4	3	5	3	3	5	5	4	2	2	2
25	1	1	1	1	3	4	3	1	2	3	3	4	3	3	4	1	3	1	4	4	5	3	4	1	2	2	2	2	2	164	61	1	1	4	1	5	5	4	4	3	5	3	3	5	5	4	2	2	2
26	1	1	1	1	4	4	4	3	3	4	3	2	3	4	4	3	3	2	3	4	5	3	3	5	2	5	3	2	2	167	62	1	1	1	2	3	4	5	3	2	3	2	1	4	4	4	1	1	1
26	1	1	1	1	4	4	4	3	3	4	3	2	3	4	4	3	3	2	3	4	5	3	3	5	2	5	3	2	2	167	62	1	1	1	2	3	4	5	3	2	3	2	1	4	4	4	1	1	1
26	1	1	1	1	4	4	4	3	3	4	3	2	3	4	4	3	3	2	3	4	5	3	3	5	2	5	3	2	2	167	62	1	1	1	2	3	4	5	3	2	3	2	1	4	4	4	1	1	1
26	1	1	1	1	4	4	4	3	3	4	3	2	3	4	4	3	3	2	3	4	5	3	3	5	2	5	3	2	2	167	62	1	1	1	2	3	4	5	3	2	3	2	1	4	4	4	1	1	1
26	1	1	1	1	4	4	4	3	3	4	3	2	3	4	4	3	3	2	3	4	5	3	3	5	2	5	3	2	2	167	62	1	1	1	2	3	4	5	3	2	3	2	1	4	4	4	1	1	1
26	1	1	1	1	4	4	4	3	3	4	3	2	3	4	4	3	3	2	3	4	5	3	3	5	2	5	3	2	2	167	62	1	1	1	2	3	4	5	3	2	3	2	1	4	4	4	1	1	1
26	1	1	1	1	4	4	4	3	3	4	3	2	3	4	4	3	3	2	3	4	5	3	3	5	2	5	3	2	2	167	62	1	1	1	2	3	4	5	3	2	3	2	1	4	4	4	1	1	1
26	1	1	1	1	4	4	4	3	3	4	3	2	3	4	4	3	3	2	3	4	5	3	3	5	2	5	3	2	2	167	62	1	1	1	2	3	4	5	3	2	3	2	1	4	4	4	1	1	1
26	1	1	1	1	4	4	4	3	3	4	3	2	3	4	4	3	3	2	3	4	5	3	3	5	2	5	3	2	2	167	62	1	1	1	2	3	4	5	3	2	3	2	1	4	4	4	1	1	1
26	1	1	1	1	4	4	4	3	3	4	3	2	3	4	4	3	3	2	3	4	5	3	3	5	2	5	3	2	2	167	62	1	1	1	2	3	4	5	3	2	3	2	1	4	4	4	1	1	1
26	1	1	1	1	4	4	4	3	3	4	3	2	3	4	4	3	3	2	3	4	5	3	3	5	2	5	3	2	2	167	62	1	1	1	2	3	4	5	3	2	3	2	1	4	4	4	1	1	1
26	1	1	1	1	4	4	4	3	3	4	3	2	3	4	4	3	3	2	3	4	5	3	3	5	2	5	3	2	2	167	62	1	1	1	2	3	4	5	3	2	3	2	1	4	4	4	1	1	1
27	1	1	1	1	2	3	4	3	5	4	4	4	3	3	3	3	3	3	5	4	5	5	4	1	1	3	2	3	2	163	60	3	1	2	1	4	5	4	4	3	4	5	3	4	5	4	1	1	1
27	1	1	1	1	2	3	4	3	5	4	4	4	3	3	3	3	3	3	5	4	5	5	4	1	1	3	2	3	2	163	60	3	1	2	1	4	5	4	4	3	4	5	3	4	5	4	1	1	1
27	1	1	1	1	2	3	4	3	5	4	4	4	3	3	3	3	3	3	5	4	5	5	4	1	1	3	2	3	2	163	60	3	1	2	1	4	5	4	4	3	4	5	3	4	5	4	1	1	1
27	1	1	1	1	2	3	4	3	5	4	4	4	3	3	3	3	3	3	5	4	5	5	4	1	1	3	2	3	2	163	60	3	1	2	1	4	5	4	4	3	4	5	3	4	5	4	1	1	1
27	1	1	1	1	2	3	4	3	5	4	4	4	3	3	3	3	3	3	5	4	5	5	4	1	1	3	2	3	2	163	60	3	1	2	1	4	5	4	4	3	4	5	3	4	5	4	1	1	1
27	1	1	1	1	2	3	4	3	5	4	4	4	3	3	3	3	3	3	5	4	5	5	4	1	1	3	2	3	2	163	60	3	1	2	1	4	5	4	4	3	4	5	3	4	5	4	1	1	1
27	1	1	1	1	2	3	4	3	5	4	4	4	3	3	3	3	3	3	5	4	5	5	4	1	1	3	2	3	2	163	60	3	1	2	1	4	5	4	4	3	4	5	3	4	5	4	1	1	1
27	1	1	1	1	2	3	4	3	5	4	4	4	3	3	3	3	3	3	5	4	5	5	4	1	1	3	2	3	2	163	60	3	1	2	1	4	5	4	4	3	4	5	3	4	5	4	1	1	1
27	1	1	1	1	2	3	4	3	5	4	4	4	3	3	3	3	3	3	5	4	5	5	4	1	1	3	2	3	2	163	60	3	1	2	1	4	5	4	4	3	4	5	3	4	5	4	1	1	1
27	1	1	1	1	2	3	4	3	5	4	4	4	3	3	3	3	3	3	5	4	5	5	4	1	1	3	2	3	2	163	60	3	1	2	1	4	5	4	4	3	4	5	3	4	5	4	1	1	1
27	1	1	1	1	2	3	4	3	5	4	4	4	3	3	3	3	3	3	5	4	5	5	4	1	1	3	2	3	2	163	60	3	1	2	1	4	5	4	4	3	4	5	3	4	5	4	1	1	1
27	1	1	1	1	2	3	4	3	5	4	4	4	3	3	3	3	3	3	5	4	5	5	4	1	1	3	2	3	2	163	60	3	1	2	1	4	5	4	4	3	4	5	3	4	5	4	1	1	1
28	1	1	1	1	2	3	3	3	3	3	3	3	2	2	2	2	3	2	3	3	4	4	5	1	2	3	2	2	2	180	80	3	2	1	1	2	3	3	3	2	4	4	3	4	5	4	2	1	1
28	1	1	1	1	2	3	3	3	3	3	3	3	2	2	2	2	3	2	3	3	4	4	5	1	2	3	2	2	2	180	80	3	2	1	1	2	3	3	3	2	4	4	3	4	5	4	2	1	1
28	1	1	1	1	2	3	3	3	3	3	3	3	2	2	2	2	3	2	3	3	4	4	5	1	2	3	2	2	2	180	80	3	2	1	1	2	3	3	3	2	4	4	3	4	5	4	2	1	1
28	1	1	1	1	2	3	3	3	3	3	3	3	2	2	2	2	3	2	3	3	4	4	5	1	2	3	2	2	2	180	80	3	2	1	1	2	3	3	3	2	4	4	3	4	5	4	2	1	1
28	1	1	1	1	2	3	3	3	3	3	3	3	2	2	2	2	3	2	3	3	4	4	5	1	2	3	2	2	2	180	80	3	2	1	1	2	3	3	3	2	4	4	3	4	5	4	2	1	1
28	1	1	1	1	2	3	3	3	3	3	3	3	2	2	2	2	3	2	3	3	4	4	5	1	2	3	2	2	2	180	80	3	2	1	1	2	3	3	3	2	4	4	3	4	5	4	2	1	1
28	1	1	1	1	2	3	3	3	3	3	3	3	2	2	2	2	3	2	3	3	4	4	5	1	2	3	2	2	2	180	80	3	2	1	1	2	3	3	3	2	4	4	3	4	5	4	2	1	1
28	1	1	1	1	2	3	3	3	3	3	3	3	2	2	2	2	3	2	3	3	4	4	5	1	2	3	2	2	2	180	80	3	2	1	1	2	3	3	3	2	4	4	3	4	5	4	2	1	1
28	1	1	1	1	2	3	3	3	3	3	3	3	2	2	2	2	3	2	3	3	4	4	5	1	2	3	2	2	2	180	80	3	2	1	1	2	3	3	3	2	4	4	3	4	5	4	2	1	1
28	1	1	1	1	2	3	3	3	3	3	3	3	2	2	2	2	3	2	3	3	4	4	5	1	2	3	2	2	2	180	80	3	2	1	1	2	3	3	3	2	4	4	3	4	5	4	2	1	1
28	1	1	1	1	2	3	3	3	3	3	3	3	2	2	2	2	3	2	3	3	4	4	5	1	2	3	2	2	2	180	80	3	2	1	1	2	3	3	3	2	4	4	3	4	5	4	2	1	1
28	1	1	1	1	2	3	3	3	3	3	3	3	2	2	2	2	3	2	3	3	4	4	5	1	2	3	2	2	2	180	80	3	2	1	1	2	3	3	3	2	4	4	3	4	5	4	2	1	1
29	1	1	1	1	4	4	3	2	5	3	3	3	3	3	4	3	3	3	3	3	4	4	4	1	5	4	3	2	2	161	65	1	2	2	2	4	4	4	4	1	3	4	1	3	3	4	2	2	1
29	1	1	1	1	4	4	3	2	5	3	3	3	3	3	4	3	3	3	3	3	4	4	4	1	5	4	3	2	2	161	65	1	2	2	2	4	4	4	4	1	3	4	1	3	3	4	2	2	1
29	1	1	1	1	4	4	3	2	5	3	3	3	3	3	4	3	3	3	3	3	4	4	4	1	5	4	3	2	2	161	65	1	2	2	2	4	4	4	4	1	3	4	1	3	3	4	2	2	1
29	1	1	1	1	4	4	3	2	5	3	3	3	3	3	4	3	3	3	3	3	4	4	4	1	5	4	3	2	2	161	65	1	2	2	2	4	4	4	4	1	3	4	1	3	3	4	2	2	1
29	1	1	1	1	4	4	3	2	5	3	3	3	3	3	4	3	3	3	3	3	4	4	4	1	5	4	3	2	2	161	65	1	2	2	2	4	4	4	4	1	3	4	1	3	3	4	2	2	1
29	1	1	1	1	4	4	3	2	5	3	3	3	3	3	4	3	3	3	3	3	4	4	4	1	5	4	3	2	2	161	65	1	2	2	2	4	4	4	4	1	3	4	1	3	3	4	2	2	1
29	1	1	1	1	4	4	3	2	5	3	3	3	3	3	4	3	3	3	3	3	4	4	4	1	5	4	3	2	2	161	65	1	2	2	2	4	4	4	4	1	3	4	1	3	3	4	2	2	1
29	1	1	1	1	4	4	3	2	5	3	3	3	3	3	4	3	3	3	3	3	4	4	4	1	5	4	3	2	2	161	65	1	2	2	2	4	4	4	4	1	3	4	1	3	3	4	2	2	1
29	1	1	1	1	4	4	3	2	5	3	3	3	3	3	4	3	3	3	3	3	4	4	4	1	5	4	3	2	2	161	65	1	2	2	2	4	4	4	4	1	3	4	1	3	3	4	2	2	1
29	1	1	1	1	4	4	3	2	5	3	3	3	3	3	4	3	3	3	3	3	4	4	4	1	5	4	3	2	2	161	65	1	2	2	2	4	4	4	4	1	3	4	1	3	3	4	2	2	1
29	1	1	1	1	4	4	3	2	5	3	3	3	3	3	4	3	3	3	3	3	4	4	4	1	5	4	3	2	2	161	65	1	2	2	2	4	4	4	4	1	3	4	1	3	3	4	2	2	1
29	1	1	1	1	4	4	3	2	5	3	3	3	3	3	4	3	3	3	3	3	4	4	4	1	5	4	3	2	2	161	65	1	2	2	2	4	4	4	4	1	3	4	1	3	3	4	2	2	1
30	1	1	1	1	3	3	3	2	4	2	2	4	3	3	3	2	3	2	3	4	4	4	4	2	2	3	2	2	2	163	56	1	2	2	3	4	3	5	3	3	3	4	3	4	4	4	2	2	1
30	1	1	1	1	3	3	3	2	4	2	2	4	3	3	3	2	3	2	3	4	4	4	4	2	2	3	2	2	2	163	56	1	2	2	3	4	3	5	3	3	3	4	3	4	4	4	2	2	1
30	1	1	1	1	3	3	3	2	4	2	2	4	3	3	3	2	3	2	3	4	4	4	4	2	2	3	2	2	2	163	56	1	2	2	3	4	3	5	3	3	3	4	3	4	4	4	2	2	1
30	1	1	1	1	3	3	3	2	4	2	2	4	3	3	3	2	3	2	3	4	4	4	4	2	2	3	2	2	2	163	56	1	2	2	3	4	3	5	3	3	3	4	3	4	4	4	2	2	1
30	1	1	1	1	3	3	3	2	4	2	2	4	3	3	3	2	3	2	3	4	4	4	4	2	2	3	2	2	2	163	56	1	2	2	3	4	3	5	3	3	3	4	3	4	4	4	2	2	1
30	1	1	1	1	3	3	3	2	4	2	2	4	3	3	3	2	3	2	3	4	4	4	4	2	2	3	2	2	2	163	56	1	2	2	3	4	3	5	3	3	3	4	3	4	4	4	2	2	1
30	1	1	1	1	3	3	3	2	4	2	2	4	3	3	3	2	3	2	3	4	4	4	4	2	2	3	2	2	2	163	56	1	2	2	3	4	3	5	3	3	3	4	3	4	4	4	2	2	1
30	1	1	1	1	3	3	3	2	4	2	2	4	3	3	3	2	3	2	3	4	4	4	4	2	2	3	2	2	2	163	56	1	2	2	3	4	3	5	3	3	3	4	3	4	4	4	2	2	1
30	1	1	1	1	3	3	3	2	4	2	2	4	3	3	3	2	3	2	3	4	4	4	4	2	2	3	2	2	2	163	56	1	2	2	3	4	3	5	3	3	3	4	3	4	4	4	2	2	1
30	1	1	1	1	3	3	3	2	4	2	2	4	3	3	3	2	3	2	3	4	4	4	4	2	2	3	2	2	2	163	56	1	2	2	3	4	3	5	3	3	3	4	3	4	4	4	2	2	1
30	1	1	1	1	3	3	3	2	4	2	2	4	3	3	3	2	3	2	3	4	4	4	4	2	2	3	2	2	2	163	56	1	2	2	3	4	3	5	3	3	3	4	3	4	4	4	2	2	1
30	1	1	1	1	3	3	3	2	4	2	2	4	3	3	3	2	3	2	3	4	4	4	4	2	2	3	2	2	2	163	56	1	2	2	3	4	3	5	3	3	3	4	3	4	4	4	2	2	1
31	1	1	1	1	2	4	3	4	5	3	3	3	3	3	3	3	3	3	4	3	5	4	4	4	4	3	2	2	2	168	65	3	2	2	3	4	4	5	4	3	4	3	4	4	5	4	1	3	1
31	1	1	1	1	2	4	3	4	5	3	3	3	3	3	3	3	3	3	4	3	5	4	4	4	4	3	2	2	2	168	65	3	2	2	3	4	4	5	4	3	4	3	4	4	5	4	1	3	1
31	1	1	1	1	2	4	3	4	5	3	3	3	3	3	3	3	3	3	4	3	5	4	4	4	4	3	2	2	2	168	65	3	2	2	3	4	4	5	4	3	4	3	4	4	5	4	1	3	1
31	1	1	1	1	2	4	3	4	5	3	3	3	3	3	3	3	3	3	4	3	5	4	4	4	4	3	2	2	2	168	65	3	2	2	3	4	4	5	4	3	4	3	4	4	5	4	1	3	1
31	1	1	1	1	2	4	3	4	5	3	3	3	3	3	3	3	3	3	4	3	5	4	4	4	4	3	2	2	2	168	65	3	2	2	3	4	4	5	4	3	4	3	4	4	5	4	1	3	1
31	1	1	1	1	2	4	3	4	5	3	3	3	3	3	3	3	3	3	4	3	5	4	4	4	4	3	2	2	2	168	65	3	2	2	3	4	4	5	4	3	4	3	4	4	5	4	1	3	1
31	1	1	1	1	2	4	3	4	5	3	3	3	3	3	3	3	3	3	4	3	5	4	4	4	4	3	2	2	2	168	65	3	2	2	3	4	4	5	4	3	4	3	4	4	5	4	1	3	1
31	1	1	1	1	2	4	3	4	5	3	3	3	3	3	3	3	3	3	4	3	5	4	4	4	4	3	2	2	2	168	65	3	2	2	3	4	4	5	4	3	4	3	4	4	5	4	1	3	1
31	1	1	1	1	2	4	3	4	5	3	3	3	3	3	3	3	3	3	4	3	5	4	4	4	4	3	2	2	2	168	65	3	2	2	3	4	4	5	4	3	4	3	4	4	5	4	1	3	1
31	1	1	1	1	2	4	3	4	5	3	3	3	3	3	3	3	3	3	4	3	5	4	4	4	4	3	2	2	2	168	65	3	2	2	3	4	4	5	4	3	4	3	4	4	5	4	1	3	1
31	1	1	1	1	2	4	3	4	5	3	3	3	3	3	3	3	3	3	4	3	5	4	4	4	4	3	2	2	2	168	65	3	2	2	3	4	4	5	4	3	4	3	4	4	5	4	1	3	1
31	1	1	1	1	2	4	3	4	5	3	3	3	3	3	3	3	3	3	4	3	5	4	4	4	4	3	2	2	2	168	65	3	2	2	3	4	4	5	4	3	4	3	4	4	5	4	1	3	1
32	1	1	1	1	2	4	3	3	4	2	2	3	3	3	3	2	2	2	4	5	3	4	3	1	5	3	3	2	2	165	55	3	2	3	3	3	3	2	3	2	3	4	3	3	4	4	1	1	2
32	1	1	1	1	2	4	3	3	4	2	2	3	3	3	3	2	2	2	4	5	3	4	3	1	5	3	3	2	2	165	55	3	2	3	3	3	3	2	3	2	3	4	3	3	4	4	1	1	2
32	1	1	1	1	2	4	3	3	4	2	2	3	3	3	3	2	2	2	4	5	3	4	3	1	5	3	3	2	2	165	55	3	2	3	3	3	3	2	3	2	3	4	3	3	4	4	1	1	2
32	1	1	1	1	2	4	3	3	4	2	2	3	3	3	3	2	2	2	4	5	3	4	3	1	5	3	3	2	2	165	55	3	2	3	3	3	3	2	3	2	3	4	3	3	4	4	1	1	2
32	1	1	1	1	2	4	3	3	4	2	2	3	3	3	3	2	2	2	4	5	3	4	3	1	5	3	3	2	2	165	55	3	2	3	3	3	3	2	3	2	3	4	3	3	4	4	1	1	2
32	1	1	1	1	2	4	3	3	4	2	2	3	3	3	3	2	2	2	4	5	3	4	3	1	5	3	3	2	2	165	55	3	2	3	3	3	3	2	3	2	3	4	3	3	4	4	1	1	2
32	1	1	1	1	2	4	3	3	4	2	2	3	3	3	3	2	2	2	4	5	3	4	3	1	5	3	3	2	2	165	55	3	2	3	3	3	3	2	3	2	3	4	3	3	4	4	1	1	2
32	1	1	1	1	2	4	3	3	4	2	2	3	3	3	3	2	2	2	4	5	3	4	3	1	5	3	3	2	2	165	55	3	2	3	3	3	3	2	3	2	3	4	3	3	4	4	1	1	2
32	1	1	1	1	2	4	3	3	4	2	2	3	3	3	3	2	2	2	4	5	3	4	3	1	5	3	3	2	2	165	55	3	2	3	3	3	3	2	3	2	3	4	3	3	4	4	1	1	2
32	1	1	1	1	2	4	3	3	4	2	2	3	3	3	3	2	2	2	4	5	3	4	3	1	5	3	3	2	2	165	55	3	2	3	3	3	3	2	3	2	3	4	3	3	4	4	1	1	2
32	1	1	1	1	2	4	3	3	4	2	2	3	3	3	3	2	2	2	4	5	3	4	3	1	5	3	3	2	2	165	55	3	2	3	3	3	3	2	3	2	3	4	3	3	4	4	1	1	2
32	1	1	1	1	2	4	3	3	4	2	2	3	3	3	3	2	2	2	4	5	3	4	3	1	5	3	3	2	2	165	55	3	2	3	3	3	3	2	3	2	3	4	3	3	4	4	1	1	2
33	1	1	1	1	3	5	4	5	5	5	4	5	4	5	5	4	5	5	5	5	5	4	5	4	4	5	3	1	2	175	81	3	1	1	1	5	4	5	5	1	5	5	1	5	5	4	1	1	2
33	1	1	1	1	3	5	4	5	5	5	4	5	4	5	5	4	5	5	5	5	5	4	5	4	4	5	3	1	2	175	81	3	1	1	1	5	4	5	5	1	5	5	1	5	5	4	1	1	2
33	1	1	1	1	3	5	4	5	5	5	4	5	4	5	5	4	5	5	5	5	5	4	5	4	4	5	3	1	2	175	81	3	1	1	1	5	4	5	5	1	5	5	1	5	5	4	1	1	2
33	1	1	1	1	3	5	4	5	5	5	4	5	4	5	5	4	5	5	5	5	5	4	5	4	4	5	3	1	2	175	81	3	1	1	1	5	4	5	5	1	5	5	1	5	5	4	1	1	2
33	1	1	1	1	3	5	4	5	5	5	4	5	4	5	5	4	5	5	5	5	5	4	5	4	4	5	3	1	2	175	81	3	1	1	1	5	4	5	5	1	5	5	1	5	5	4	1	1	2
33	1	1	1	1	3	5	4	5	5	5	4	5	4	5	5	4	5	5	5	5	5	4	5	4	4	5	3	1	2	175	81	3	1	1	1	5	4	5	5	1	5	5	1	5	5	4	1	1	2
33	1	1	1	1	3	5	4	5	5	5	4	5	4	5	5	4	5	5	5	5	5	4	5	4	4	5	3	1	2	175	81	3	1	1	1	5	4	5	5	1	5	5	1	5	5	4	1	1	2
33	1	1	1	1	3	5	4	5	5	5	4	5	4	5	5	4	5	5	5	5	5	4	5	4	4	5	3	1	2	175	81	3	1	1	1	5	4	5	5	1	5	5	1	5	5	4	1	1	2
33	1	1	1	1	3	5	4	5	5	5	4	5	4	5	5	4	5	5	5	5	5	4	5	4	4	5	3	1	2	175	81	3	1	1	1	5	4	5	5	1	5	5	1	5	5	4	1	1	2
33	1	1	1	1	3	5	4	5	5	5	4	5	4	5	5	4	5	5	5	5	5	4	5	4	4	5	3	1	2	175	81	3	1	1	1	5	4	5	5	1	5	5	1	5	5	4	1	1	2
33	1	1	1	1	3	5	4	5	5	5	4	5	4	5	5	4	5	5	5	5	5	4	5	4	4	5	3	1	2	175	81	3	1	1	1	5	4	5	5	1	5	5	1	5	5	4	1	1	2
33	1	1	1	1	3	5	4	5	5	5	4	5	4	5	5	4	5	5	5	5	5	4	5	4	4	5	3	1	2	175	81	3	1	1	1	5	4	5	5	1	5	5	1	5	5	4	1	1	2
34	1	1	1	1	3	4	4	3	5	4	3	4	5	5	3	4	4	3	4	5	5	3	4	1	2	4	2	2	2	170	85	2	1	2	1	5	4	4	5	3	5	5	3	4	5	4	1	1	2
34	1	1	1	1	3	4	4	3	5	4	3	4	5	5	3	4	4	3	4	5	5	3	4	1	2	4	2	2	2	170	85	2	1	2	1	5	4	4	5	3	5	5	3	4	5	4	1	1	2
34	1	1	1	1	3	4	4	3	5	4	3	4	5	5	3	4	4	3	4	5	5	3	4	1	2	4	2	2	2	170	85	2	1	2	1	5	4	4	5	3	5	5	3	4	5	4	1	1	2
34	1	1	1	1	3	4	4	3	5	4	3	4	5	5	3	4	4	3	4	5	5	3	4	1	2	4	2	2	2	170	85	2	1	2	1	5	4	4	5	3	5	5	3	4	5	4	1	1	2
34	1	1	1	1	3	4	4	3	5	4	3	4	5	5	3	4	4	3	4	5	5	3	4	1	2	4	2	2	2	170	85	2	1	2	1	5	4	4	5	3	5	5	3	4	5	4	1	1	2
34	1	1	1	1	3	4	4	3	5	4	3	4	5	5	3	4	4	3	4	5	5	3	4	1	2	4	2	2	2	170	85	2	1	2	1	5	4	4	5	3	5	5	3	4	5	4	1	1	2
34	1	1	1	1	3	4	4	3	5	4	3	4	5	5	3	4	4	3	4	5	5	3	4	1	2	4	2	2	2	170	85	2	1	2	1	5	4	4	5	3	5	5	3	4	5	4	1	1	2
34	1	1	1	1	3	4	4	3	5	4	3	4	5	5	3	4	4	3	4	5	5	3	4	1	2	4	2	2	2	170	85	2	1	2	1	5	4	4	5	3	5	5	3	4	5	4	1	1	2
34	1	1	1	1	3	4	4	3	5	4	3	4	5	5	3	4	4	3	4	5	5	3	4	1	2	4	2	2	2	170	85	2	1	2	1	5	4	4	5	3	5	5	3	4	5	4	1	1	2
34	1	1	1	1	3	4	4	3	5	4	3	4	5	5	3	4	4	3	4	5	5	3	4	1	2	4	2	2	2	170	85	2	1	2	1	5	4	4	5	3	5	5	3	4	5	4	1	1	2
34	1	1	1	1	3	4	4	3	5	4	3	4	5	5	3	4	4	3	4	5	5	3	4	1	2	4	2	2	2	170	85	2	1	2	1	5	4	4	5	3	5	5	3	4	5	4	1	1	2
34	1	1	1	1	3	4	4	3	5	4	3	4	5	5	3	4	4	3	4	5	5	3	4	1	2	4	2	2	2	170	85	2	1	2	1	5	4	4	5	3	5	5	3	4	5	4	1	1	2
35	1	1	1	1	3	4	2	2	3	2	2	3	2	2	4	1	2	1	5	5	5	4	4	2	3	3	3	2	2	166	58	1	2	2	1	5	5	5	5	1	5	4	1	3	3	4	2	1	2
35	1	1	1	1	3	4	2	2	3	2	2	3	2	2	4	1	2	1	5	5	5	4	4	2	3	3	3	2	2	166	58	1	2	2	1	5	5	5	5	1	5	4	1	3	3	4	2	1	2
35	1	1	1	1	3	4	2	2	3	2	2	3	2	2	4	1	2	1	5	5	5	4	4	2	3	3	3	2	2	166	58	1	2	2	1	5	5	5	5	1	5	4	1	3	3	4	2	1	2
35	1	1	1	1	3	4	2	2	3	2	2	3	2	2	4	1	2	1	5	5	5	4	4	2	3	3	3	2	2	166	58	1	2	2	1	5	5	5	5	1	5	4	1	3	3	4	2	1	2
35	1	1	1	1	3	4	2	2	3	2	2	3	2	2	4	1	2	1	5	5	5	4	4	2	3	3	3	2	2	166	58	1	2	2	1	5	5	5	5	1	5	4	1	3	3	4	2	1	2
35	1	1	1	1	3	4	2	2	3	2	2	3	2	2	4	1	2	1	5	5	5	4	4	2	3	3	3	2	2	166	58	1	2	2	1	5	5	5	5	1	5	4	1	3	3	4	2	1	2
35	1	1	1	1	3	4	2	2	3	2	2	3	2	2	4	1	2	1	5	5	5	4	4	2	3	3	3	2	2	166	58	1	2	2	1	5	5	5	5	1	5	4	1	3	3	4	2	1	2
35	1	1	1	1	3	4	2	2	3	2	2	3	2	2	4	1	2	1	5	5	5	4	4	2	3	3	3	2	2	166	58	1	2	2	1	5	5	5	5	1	5	4	1	3	3	4	2	1	2
35	1	1	1	1	3	4	2	2	3	2	2	3	2	2	4	1	2	1	5	5	5	4	4	2	3	3	3	2	2	166	58	1	2	2	1	5	5	5	5	1	5	4	1	3	3	4	2	1	2
35	1	1	1	1	3	4	2	2	3	2	2	3	2	2	4	1	2	1	5	5	5	4	4	2	3	3	3	2	2	166	58	1	2	2	1	5	5	5	5	1	5	4	1	3	3	4	2	1	2
35	1	1	1	1	3	4	2	2	3	2	2	3	2	2	4	1	2	1	5	5	5	4	4	2	3	3	3	2	2	166	58	1	2	2	1	5	5	5	5	1	5	4	1	3	3	4	2	1	2
35	1	1	1	1	3	4	2	2	3	2	2	3	2	2	4	1	2	1	5	5	5	4	4	2	3	3	3	2	2	166	58	1	2	2	1	5	5	5	5	1	5	4	1	3	3	4	2	1	2
36	1	1	1	1	5	3	3	2	4	3	3	3	2	3	2	3	2	2	3	2	2	3	4	5	4	3	2	2	2	175	77	3	2	3	2	2	3	3	4	3	4	4	4	4	3	4	2	1	2
36	1	1	1	1	5	3	3	2	4	3	3	3	2	3	2	3	2	2	3	2	2	3	4	5	4	3	2	2	2	175	77	3	2	3	2	2	3	3	4	3	4	4	4	4	3	4	2	1	2
36	1	1	1	1	5	3	3	2	4	3	3	3	2	3	2	3	2	2	3	2	2	3	4	5	4	3	2	2	2	175	77	3	2	3	2	2	3	3	4	3	4	4	4	4	3	4	2	1	2
36	1	1	1	1	5	3	3	2	4	3	3	3	2	3	2	3	2	2	3	2	2	3	4	5	4	3	2	2	2	175	77	3	2	3	2	2	3	3	4	3	4	4	4	4	3	4	2	1	2
36	1	1	1	1	5	3	3	2	4	3	3	3	2	3	2	3	2	2	3	2	2	3	4	5	4	3	2	2	2	175	77	3	2	3	2	2	3	3	4	3	4	4	4	4	3	4	2	1	2
36	1	1	1	1	5	3	3	2	4	3	3	3	2	3	2	3	2	2	3	2	2	3	4	5	4	3	2	2	2	175	77	3	2	3	2	2	3	3	4	3	4	4	4	4	3	4	2	1	2
36	1	1	1	1	5	3	3	2	4	3	3	3	2	3	2	3	2	2	3	2	2	3	4	5	4	3	2	2	2	175	77	3	2	3	2	2	3	3	4	3	4	4	4	4	3	4	2	1	2
36	1	1	1	1	5	3	3	2	4	3	3	3	2	3	2	3	2	2	3	2	2	3	4	5	4	3	2	2	2	175	77	3	2	3	2	2	3	3	4	3	4	4	4	4	3	4	2	1	2
36	1	1	1	1	5	3	3	2	4	3	3	3	2	3	2	3	2	2	3	2	2	3	4	5	4	3	2	2	2	175	77	3	2	3	2	2	3	3	4	3	4	4	4	4	3	4	2	1	2
36	1	1	1	1	5	3	3	2	4	3	3	3	2	3	2	3	2	2	3	2	2	3	4	5	4	3	2	2	2	175	77	3	2	3	2	2	3	3	4	3	4	4	4	4	3	4	2	1	2
36	1	1	1	1	5	3	3	2	4	3	3	3	2	3	2	3	2	2	3	2	2	3	4	5	4	3	2	2	2	175	77	3	2	3	2	2	3	3	4	3	4	4	4	4	3	4	2	1	2
36	1	1	1	1	5	3	3	2	4	3	3	3	2	3	2	3	2	2	3	2	2	3	4	5	4	3	2	2	2	175	77	3	2	3	2	2	3	3	4	3	4	4	4	4	3	4	2	1	2
37	1	1	1	1	5	5	4	3	5	4	3	4	5	4	5	4	3	4	5	4	3	4	5	2	2	1	1	2	2	168	49	1	1	1	1	5	4	3	4	1	4	3	2	5	4	4	2	1	2
37	1	1	1	1	5	5	4	3	5	4	3	4	5	4	5	4	3	4	5	4	3	4	5	2	2	1	1	2	2	168	49	1	1	1	1	5	4	3	4	1	4	3	2	5	4	4	2	1	2
37	1	1	1	1	5	5	4	3	5	4	3	4	5	4	5	4	3	4	5	4	3	4	5	2	2	1	1	2	2	168	49	1	1	1	1	5	4	3	4	1	4	3	2	5	4	4	2	1	2
37	1	1	1	1	5	5	4	3	5	4	3	4	5	4	5	4	3	4	5	4	3	4	5	2	2	1	1	2	2	168	49	1	1	1	1	5	4	3	4	1	4	3	2	5	4	4	2	1	2
37	1	1	1	1	5	5	4	3	5	4	3	4	5	4	5	4	3	4	5	4	3	4	5	2	2	1	1	2	2	168	49	1	1	1	1	5	4	3	4	1	4	3	2	5	4	4	2	1	2
37	1	1	1	1	5	5	4	3	5	4	3	4	5	4	5	4	3	4	5	4	3	4	5	2	2	1	1	2	2	168	49	1	1	1	1	5	4	3	4	1	4	3	2	5	4	4	2	1	2
37	1	1	1	1	5	5	4	3	5	4	3	4	5	4	5	4	3	4	5	4	3	4	5	2	2	1	1	2	2	168	49	1	1	1	1	5	4	3	4	1	4	3	2	5	4	4	2	1	2
37	1	1	1	1	5	5	4	3	5	4	3	4	5	4	5	4	3	4	5	4	3	4	5	2	2	1	1	2	2	168	49	1	1	1	1	5	4	3	4	1	4	3	2	5	4	4	2	1	2
37	1	1	1	1	5	5	4	3	5	4	3	4	5	4	5	4	3	4	5	4	3	4	5	2	2	1	1	2	2	168	49	1	1	1	1	5	4	3	4	1	4	3	2	5	4	4	2	1	2
37	1	1	1	1	5	5	4	3	5	4	3	4	5	4	5	4	3	4	5	4	3	4	5	2	2	1	1	2	2	168	49	1	1	1	1	5	4	3	4	1	4	3	2	5	4	4	2	1	2
37	1	1	1	1	5	5	4	3	5	4	3	4	5	4	5	4	3	4	5	4	3	4	5	2	2	1	1	2	2	168	49	1	1	1	1	5	4	3	4	1	4	3	2	5	4	4	2	1	2
37	1	1	1	1	5	5	4	3	5	4	3	4	5	4	5	4	3	4	5	4	3	4	5	2	2	1	1	2	2	168	49	1	1	1	1	5	4	3	4	1	4	3	2	5	4	4	2	1	2
38	1	1	1	1	2	4	1	4	4	1	1	4	4	4	1	1	1	2	3	3	4	4	3	5	5	4	3	1	2	166	75	1	1	4	1	4	4	4	4	2	4	4	2	2	4	4	2	1	2
38	1	1	1	1	2	4	1	4	4	1	1	4	4	4	1	1	1	2	3	3	4	4	3	5	5	4	3	1	2	166	75	1	1	4	1	4	4	4	4	2	4	4	2	2	4	4	2	1	2
38	1	1	1	1	2	4	1	4	4	1	1	4	4	4	1	1	1	2	3	3	4	4	3	5	5	4	3	1	2	166	75	1	1	4	1	4	4	4	4	2	4	4	2	2	4	4	2	1	2
38	1	1	1	1	2	4	1	4	4	1	1	4	4	4	1	1	1	2	3	3	4	4	3	5	5	4	3	1	2	166	75	1	1	4	1	4	4	4	4	2	4	4	2	2	4	4	2	1	2
38	1	1	1	1	2	4	1	4	4	1	1	4	4	4	1	1	1	2	3	3	4	4	3	5	5	4	3	1	2	166	75	1	1	4	1	4	4	4	4	2	4	4	2	2	4	4	2	1	2
38	1	1	1	1	2	4	1	4	4	1	1	4	4	4	1	1	1	2	3	3	4	4	3	5	5	4	3	1	2	166	75	1	1	4	1	4	4	4	4	2	4	4	2	2	4	4	2	1	2
38	1	1	1	1	2	4	1	4	4	1	1	4	4	4	1	1	1	2	3	3	4	4	3	5	5	4	3	1	2	166	75	1	1	4	1	4	4	4	4	2	4	4	2	2	4	4	2	1	2
38	1	1	1	1	2	4	1	4	4	1	1	4	4	4	1	1	1	2	3	3	4	4	3	5	5	4	3	1	2	166	75	1	1	4	1	4	4	4	4	2	4	4	2	2	4	4	2	1	2
38	1	1	1	1	2	4	1	4	4	1	1	4	4	4	1	1	1	2	3	3	4	4	3	5	5	4	3	1	2	166	75	1	1	4	1	4	4	4	4	2	4	4	2	2	4	4	2	1	2
38	1	1	1	1	2	4	1	4	4	1	1	4	4	4	1	1	1	2	3	3	4	4	3	5	5	4	3	1	2	166	75	1	1	4	1	4	4	4	4	2	4	4	2	2	4	4	2	1	2
38	1	1	1	1	2	4	1	4	4	1	1	4	4	4	1	1	1	2	3	3	4	4	3	5	5	4	3	1	2	166	75	1	1	4	1	4	4	4	4	2	4	4	2	2	4	4	2	1	2
38	1	1	1	1	2	4	1	4	4	1	1	4	4	4	1	1	1	2	3	3	4	4	3	5	5	4	3	1	2	166	75	1	1	4	1	4	4	4	4	2	4	4	2	2	4	4	2	1	2
39	1	1	1	1	4	2	3	1	4	2	1	3	4	2	2	1	2	2	4	3	5	4	3	1	5	2	3	1	2	167	58	1	1	2	1	2	3	4	3	2	4	4	2	4	4	4	2	1	2
39	1	1	1	1	4	2	3	1	4	2	1	3	4	2	2	1	2	2	4	3	5	4	3	1	5	2	3	1	2	167	58	1	1	2	1	2	3	4	3	2	4	4	2	4	4	4	2	1	2
39	1	1	1	1	4	2	3	1	4	2	1	3	4	2	2	1	2	2	4	3	5	4	3	1	5	2	3	1	2	167	58	1	1	2	1	2	3	4	3	2	4	4	2	4	4	4	2	1	2
39	1	1	1	1	4	2	3	1	4	2	1	3	4	2	2	1	2	2	4	3	5	4	3	1	5	2	3	1	2	167	58	1	1	2	1	2	3	4	3	2	4	4	2	4	4	4	2	1	2
39	1	1	1	1	4	2	3	1	4	2	1	3	4	2	2	1	2	2	4	3	5	4	3	1	5	2	3	1	2	167	58	1	1	2	1	2	3	4	3	2	4	4	2	4	4	4	2	1	2
39	1	1	1	1	4	2	3	1	4	2	1	3	4	2	2	1	2	2	4	3	5	4	3	1	5	2	3	1	2	167	58	1	1	2	1	2	3	4	3	2	4	4	2	4	4	4	2	1	2
39	1	1	1	1	4	2	3	1	4	2	1	3	4	2	2	1	2	2	4	3	5	4	3	1	5	2	3	1	2	167	58	1	1	2	1	2	3	4	3	2	4	4	2	4	4	4	2	1	2
39	1	1	1	1	4	2	3	1	4	2	1	3	4	2	2	1	2	2	4	3	5	4	3	1	5	2	3	1	2	167	58	1	1	2	1	2	3	4	3	2	4	4	2	4	4	4	2	1	2
39	1	1	1	1	4	2	3	1	4	2	1	3	4	2	2	1	2	2	4	3	5	4	3	1	5	2	3	1	2	167	58	1	1	2	1	2	3	4	3	2	4	4	2	4	4	4	2	1	2
39	1	1	1	1	4	2	3	1	4	2	1	3	4	2	2	1	2	2	4	3	5	4	3	1	5	2	3	1	2	167	58	1	1	2	1	2	3	4	3	2	4	4	2	4	4	4	2	1	2
39	1	1	1	1	4	2	3	1	4	2	1	3	4	2	2	1	2	2	4	3	5	4	3	1	5	2	3	1	2	167	58	1	1	2	1	2	3	4	3	2	4	4	2	4	4	4	2	1	2
39	1	1	1	1	4	2	3	1	4	2	1	3	4	2	2	1	2	2	4	3	5	4	3	1	5	2	3	1	2	167	58	1	1	2	1	2	3	4	3	2	4	4	2	4	4	4	2	1	2
40	1	1	1	1	4	4	1	1	1	3	1	2	4	1	4	1	1	1	4	4	4	4	3	1	6	1	3	2	2	159	55	1	2	4	1	5	5	4	5	1	4	4	3	4	4	4	2	1	2
40	1	1	1	1	4	4	1	1	1	3	1	2	4	1	4	1	1	1	4	4	4	4	3	1	6	1	3	2	2	159	55	1	2	4	1	5	5	4	5	1	4	4	3	4	4	4	2	1	2
40	1	1	1	1	4	4	1	1	1	3	1	2	4	1	4	1	1	1	4	4	4	4	3	1	6	1	3	2	2	159	55	1	2	4	1	5	5	4	5	1	4	4	3	4	4	4	2	1	2
40	1	1	1	1	4	4	1	1	1	3	1	2	4	1	4	1	1	1	4	4	4	4	3	1	6	1	3	2	2	159	55	1	2	4	1	5	5	4	5	1	4	4	3	4	4	4	2	1	2
40	1	1	1	1	4	4	1	1	1	3	1	2	4	1	4	1	1	1	4	4	4	4	3	1	6	1	3	2	2	159	55	1	2	4	1	5	5	4	5	1	4	4	3	4	4	4	2	1	2
40	1	1	1	1	4	4	1	1	1	3	1	2	4	1	4	1	1	1	4	4	4	4	3	1	6	1	3	2	2	159	55	1	2	4	1	5	5	4	5	1	4	4	3	4	4	4	2	1	2
40	1	1	1	1	4	4	1	1	1	3	1	2	4	1	4	1	1	1	4	4	4	4	3	1	6	1	3	2	2	159	55	1	2	4	1	5	5	4	5	1	4	4	3	4	4	4	2	1	2
40	1	1	1	1	4	4	1	1	1	3	1	2	4	1	4	1	1	1	4	4	4	4	3	1	6	1	3	2	2	159	55	1	2	4	1	5	5	4	5	1	4	4	3	4	4	4	2	1	2
40	1	1	1	1	4	4	1	1	1	3	1	2	4	1	4	1	1	1	4	4	4	4	3	1	6	1	3	2	2	159	55	1	2	4	1	5	5	4	5	1	4	4	3	4	4	4	2	1	2
40	1	1	1	1	4	4	1	1	1	3	1	2	4	1	4	1	1	1	4	4	4	4	3	1	6	1	3	2	2	159	55	1	2	4	1	5	5	4	5	1	4	4	3	4	4	4	2	1	2
40	1	1	1	1	4	4	1	1	1	3	1	2	4	1	4	1	1	1	4	4	4	4	3	1	6	1	3	2	2	159	55	1	2	4	1	5	5	4	5	1	4	4	3	4	4	4	2	1	2
40	1	1	1	1	4	4	1	1	1	3	1	2	4	1	4	1	1	1	4	4	4	4	3	1	6	1	3	2	2	159	55	1	2	4	1	5	5	4	5	1	4	4	3	4	4	4	2	1	2
41	1	1	1	1	3	4	2	2	4	3	3	5	4	4	4	3	3	3	3	3	5	4	3	2	3	3	2	2	2	173	75	3	2	2	1	3	4	5	5	1	5	5	1	4	5	4	2	1	2
41	1	1	1	1	3	4	2	2	4	3	3	5	4	4	4	3	3	3	3	3	5	4	3	2	3	3	2	2	2	173	75	3	2	2	1	3	4	5	5	1	5	5	1	4	5	4	2	1	2
41	1	1	1	1	3	4	2	2	4	3	3	5	4	4	4	3	3	3	3	3	5	4	3	2	3	3	2	2	2	173	75	3	2	2	1	3	4	5	5	1	5	5	1	4	5	4	2	1	2
41	1	1	1	1	3	4	2	2	4	3	3	5	4	4	4	3	3	3	3	3	5	4	3	2	3	3	2	2	2	173	75	3	2	2	1	3	4	5	5	1	5	5	1	4	5	4	2	1	2
41	1	1	1	1	3	4	2	2	4	3	3	5	4	4	4	3	3	3	3	3	5	4	3	2	3	3	2	2	2	173	75	3	2	2	1	3	4	5	5	1	5	5	1	4	5	4	2	1	2
41	1	1	1	1	3	4	2	2	4	3	3	5	4	4	4	3	3	3	3	3	5	4	3	2	3	3	2	2	2	173	75	3	2	2	1	3	4	5	5	1	5	5	1	4	5	4	2	1	2
41	1	1	1	1	3	4	2	2	4	3	3	5	4	4	4	3	3	3	3	3	5	4	3	2	3	3	2	2	2	173	75	3	2	2	1	3	4	5	5	1	5	5	1	4	5	4	2	1	2
41	1	1	1	1	3	4	2	2	4	3	3	5	4	4	4	3	3	3	3	3	5	4	3	2	3	3	2	2	2	173	75	3	2	2	1	3	4	5	5	1	5	5	1	4	5	4	2	1	2
41	1	1	1	1	3	4	2	2	4	3	3	5	4	4	4	3	3	3	3	3	5	4	3	2	3	3	2	2	2	173	75	3	2	2	1	3	4	5	5	1	5	5	1	4	5	4	2	1	2
41	1	1	1	1	3	4	2	2	4	3	3	5	4	4	4	3	3	3	3	3	5	4	3	2	3	3	2	2	2	173	75	3	2	2	1	3	4	5	5	1	5	5	1	4	5	4	2	1	2
41	1	1	1	1	3	4	2	2	4	3	3	5	4	4	4	3	3	3	3	3	5	4	3	2	3	3	2	2	2	173	75	3	2	2	1	3	4	5	5	1	5	5	1	4	5	4	2	1	2
41	1	1	1	1	3	4	2	2	4	3	3	5	4	4	4	3	3	3	3	3	5	4	3	2	3	3	2	2	2	173	75	3	2	2	1	3	4	5	5	1	5	5	1	4	5	4	2	1	2
42	1	1	1	1	2	3	2	1	2	1	1	3	1	2	2	1	1	2	4	4	5	3	3	6	6	4	2	2	2	155	50	1	1	4	1	3	2	3	2	1	5	5	1	5	5	4	2	1	2
42	1	1	1	1	2	3	2	1	2	1	1	3	1	2	2	1	1	2	4	4	5	3	3	6	6	4	2	2	2	155	50	1	1	4	1	3	2	3	2	1	5	5	1	5	5	4	2	1	2
42	1	1	1	1	2	3	2	1	2	1	1	3	1	2	2	1	1	2	4	4	5	3	3	6	6	4	2	2	2	155	50	1	1	4	1	3	2	3	2	1	5	5	1	5	5	4	2	1	2
42	1	1	1	1	2	3	2	1	2	1	1	3	1	2	2	1	1	2	4	4	5	3	3	6	6	4	2	2	2	155	50	1	1	4	1	3	2	3	2	1	5	5	1	5	5	4	2	1	2
42	1	1	1	1	2	3	2	1	2	1	1	3	1	2	2	1	1	2	4	4	5	3	3	6	6	4	2	2	2	155	50	1	1	4	1	3	2	3	2	1	5	5	1	5	5	4	2	1	2
42	1	1	1	1	2	3	2	1	2	1	1	3	1	2	2	1	1	2	4	4	5	3	3	6	6	4	2	2	2	155	50	1	1	4	1	3	2	3	2	1	5	5	1	5	5	4	2	1	2
42	1	1	1	1	2	3	2	1	2	1	1	3	1	2	2	1	1	2	4	4	5	3	3	6	6	4	2	2	2	155	50	1	1	4	1	3	2	3	2	1	5	5	1	5	5	4	2	1	2
42	1	1	1	1	2	3	2	1	2	1	1	3	1	2	2	1	1	2	4	4	5	3	3	6	6	4	2	2	2	155	50	1	1	4	1	3	2	3	2	1	5	5	1	5	5	4	2	1	2
42	1	1	1	1	2	3	2	1	2	1	1	3	1	2	2	1	1	2	4	4	5	3	3	6	6	4	2	2	2	155	50	1	1	4	1	3	2	3	2	1	5	5	1	5	5	4	2	1	2
42	1	1	1	1	2	3	2	1	2	1	1	3	1	2	2	1	1	2	4	4	5	3	3	6	6	4	2	2	2	155	50	1	1	4	1	3	2	3	2	1	5	5	1	5	5	4	2	1	2
42	1	1	1	1	2	3	2	1	2	1	1	3	1	2	2	1	1	2	4	4	5	3	3	6	6	4	2	2	2	155	50	1	1	4	1	3	2	3	2	1	5	5	1	5	5	4	2	1	2
42	1	1	1	1	2	3	2	1	2	1	1	3	1	2	2	1	1	2	4	4	5	3	3	6	6	4	2	2	2	155	50	1	1	4	1	3	2	3	2	1	5	5	1	5	5	4	2	1	2
43	1	1	1	1	5	3	4	3	5	3	4	4	3	2	2	3	3	2	4	5	4	4	4	4	3	4	3	2	2	163	65	3	1	4	1	5	4	4	4	2	4	4	3	3	5	4	2	1	2
43	1	1	1	1	5	3	4	3	5	3	4	4	3	2	2	3	3	2	4	5	4	4	4	4	3	4	3	2	2	163	65	3	1	4	1	5	4	4	4	2	4	4	3	3	5	4	2	1	2
43	1	1	1	1	5	3	4	3	5	3	4	4	3	2	2	3	3	2	4	5	4	4	4	4	3	4	3	2	2	163	65	3	1	4	1	5	4	4	4	2	4	4	3	3	5	4	2	1	2
43	1	1	1	1	5	3	4	3	5	3	4	4	3	2	2	3	3	2	4	5	4	4	4	4	3	4	3	2	2	163	65	3	1	4	1	5	4	4	4	2	4	4	3	3	5	4	2	1	2
43	1	1	1	1	5	3	4	3	5	3	4	4	3	2	2	3	3	2	4	5	4	4	4	4	3	4	3	2	2	163	65	3	1	4	1	5	4	4	4	2	4	4	3	3	5	4	2	1	2
43	1	1	1	1	5	3	4	3	5	3	4	4	3	2	2	3	3	2	4	5	4	4	4	4	3	4	3	2	2	163	65	3	1	4	1	5	4	4	4	2	4	4	3	3	5	4	2	1	2
43	1	1	1	1	5	3	4	3	5	3	4	4	3	2	2	3	3	2	4	5	4	4	4	4	3	4	3	2	2	163	65	3	1	4	1	5	4	4	4	2	4	4	3	3	5	4	2	1	2
43	1	1	1	1	5	3	4	3	5	3	4	4	3	2	2	3	3	2	4	5	4	4	4	4	3	4	3	2	2	163	65	3	1	4	1	5	4	4	4	2	4	4	3	3	5	4	2	1	2
43	1	1	1	1	5	3	4	3	5	3	4	4	3	2	2	3	3	2	4	5	4	4	4	4	3	4	3	2	2	163	65	3	1	4	1	5	4	4	4	2	4	4	3	3	5	4	2	1	2
43	1	1	1	1	5	3	4	3	5	3	4	4	3	2	2	3	3	2	4	5	4	4	4	4	3	4	3	2	2	163	65	3	1	4	1	5	4	4	4	2	4	4	3	3	5	4	2	1	2
43	1	1	1	1	5	3	4	3	5	3	4	4	3	2	2	3	3	2	4	5	4	4	4	4	3	4	3	2	2	163	65	3	1	4	1	5	4	4	4	2	4	4	3	3	5	4	2	1	2
43	1	1	1	1	5	3	4	3	5	3	4	4	3	2	2	3	3	2	4	5	4	4	4	4	3	4	3	2	2	163	65	3	1	4	1	5	4	4	4	2	4	4	3	3	5	4	2	1	2
44	1	1	1	1	1	4	4	3	5	3	4	4	3	3	3	4	3	3	4	4	5	5	4	2	3	3	2	2	2	170	65	1	1	2	1	3	4	3	4	2	4	4	3	4	5	4	2	1	2
44	1	1	1	1	1	4	4	3	5	3	4	4	3	3	3	4	3	3	4	4	5	5	4	2	3	3	2	2	2	170	65	1	1	2	1	3	4	3	4	2	4	4	3	4	5	4	2	1	2
44	1	1	1	1	1	4	4	3	5	3	4	4	3	3	3	4	3	3	4	4	5	5	4	2	3	3	2	2	2	170	65	1	1	2	1	3	4	3	4	2	4	4	3	4	5	4	2	1	2
44	1	1	1	1	1	4	4	3	5	3	4	4	3	3	3	4	3	3	4	4	5	5	4	2	3	3	2	2	2	170	65	1	1	2	1	3	4	3	4	2	4	4	3	4	5	4	2	1	2
44	1	1	1	1	1	4	4	3	5	3	4	4	3	3	3	4	3	3	4	4	5	5	4	2	3	3	2	2	2	170	65	1	1	2	1	3	4	3	4	2	4	4	3	4	5	4	2	1	2
44	1	1	1	1	1	4	4	3	5	3	4	4	3	3	3	4	3	3	4	4	5	5	4	2	3	3	2	2	2	170	65	1	1	2	1	3	4	3	4	2	4	4	3	4	5	4	2	1	2
44	1	1	1	1	1	4	4	3	5	3	4	4	3	3	3	4	3	3	4	4	5	5	4	2	3	3	2	2	2	170	65	1	1	2	1	3	4	3	4	2	4	4	3	4	5	4	2	1	2
44	1	1	1	1	1	4	4	3	5	3	4	4	3	3	3	4	3	3	4	4	5	5	4	2	3	3	2	2	2	170	65	1	1	2	1	3	4	3	4	2	4	4	3	4	5	4	2	1	2
44	1	1	1	1	1	4	4	3	5	3	4	4	3	3	3	4	3	3	4	4	5	5	4	2	3	3	2	2	2	170	65	1	1	2	1	3	4	3	4	2	4	4	3	4	5	4	2	1	2
44	1	1	1	1	1	4	4	3	5	3	4	4	3	3	3	4	3	3	4	4	5	5	4	2	3	3	2	2	2	170	65	1	1	2	1	3	4	3	4	2	4	4	3	4	5	4	2	1	2
44	1	1	1	1	1	4	4	3	5	3	4	4	3	3	3	4	3	3	4	4	5	5	4	2	3	3	2	2	2	170	65	1	1	2	1	3	4	3	4	2	4	4	3	4	5	4	2	1	2
44	1	1	1	1	1	4	4	3	5	3	4	4	3	3	3	4	3	3	4	4	5	5	4	2	3	3	2	2	2	170	65	1	1	2	1	3	4	3	4	2	4	4	3	4	5	4	2	1	2
45	1	1	1	1	3	4	4	4	4	4	4	5	2	3	4	3	4	4	3	3	5	5	5	2	2	2	4	1	2	176	88	1	1	2	1	4	3	4	4	2	4	4	3	4	5	4	2	1	2
45	1	1	1	1	3	4	4	4	4	4	4	5	2	3	4	3	4	4	3	3	5	5	5	2	2	2	4	1	2	176	88	1	1	2	1	4	3	4	4	2	4	4	3	4	5	4	2	1	2
45	1	1	1	1	3	4	4	4	4	4	4	5	2	3	4	3	4	4	3	3	5	5	5	2	2	2	4	1	2	176	88	1	1	2	1	4	3	4	4	2	4	4	3	4	5	4	2	1	2
45	1	1	1	1	3	4	4	4	4	4	4	5	2	3	4	3	4	4	3	3	5	5	5	2	2	2	4	1	2	176	88	1	1	2	1	4	3	4	4	2	4	4	3	4	5	4	2	1	2
45	1	1	1	1	3	4	4	4	4	4	4	5	2	3	4	3	4	4	3	3	5	5	5	2	2	2	4	1	2	176	88	1	1	2	1	4	3	4	4	2	4	4	3	4	5	4	2	1	2
45	1	1	1	1	3	4	4	4	4	4	4	5	2	3	4	3	4	4	3	3	5	5	5	2	2	2	4	1	2	176	88	1	1	2	1	4	3	4	4	2	4	4	3	4	5	4	2	1	2
45	1	1	1	1	3	4	4	4	4	4	4	5	2	3	4	3	4	4	3	3	5	5	5	2	2	2	4	1	2	176	88	1	1	2	1	4	3	4	4	2	4	4	3	4	5	4	2	1	2
45	1	1	1	1	3	4	4	4	4	4	4	5	2	3	4	3	4	4	3	3	5	5	5	2	2	2	4	1	2	176	88	1	1	2	1	4	3	4	4	2	4	4	3	4	5	4	2	1	2
45	1	1	1	1	3	4	4	4	4	4	4	5	2	3	4	3	4	4	3	3	5	5	5	2	2	2	4	1	2	176	88	1	1	2	1	4	3	4	4	2	4	4	3	4	5	4	2	1	2
45	1	1	1	1	3	4	4	4	4	4	4	5	2	3	4	3	4	4	3	3	5	5	5	2	2	2	4	1	2	176	88	1	1	2	1	4	3	4	4	2	4	4	3	4	5	4	2	1	2
45	1	1	1	1	3	4	4	4	4	4	4	5	2	3	4	3	4	4	3	3	5	5	5	2	2	2	4	1	2	176	88	1	1	2	1	4	3	4	4	2	4	4	3	4	5	4	2	1	2
45	1	1	1	1	3	4	4	4	4	4	4	5	2	3	4	3	4	4	3	3	5	5	5	2	2	2	4	1	2	176	88	1	1	2	1	4	3	4	4	2	4	4	3	4	5	4	2	1	2
46	1	1	1	1	2	4	3	3	4	4	3	4	3	3	3	3	3	4	4	5	5	5	4	1	3	4	3	1	2	178	75	4	1	2	1	4	4	5	4	2	4	4	3	5	5	4	2	1	2
46	1	1	1	1	2	4	3	3	4	4	3	4	3	3	3	3	3	4	4	5	5	5	4	1	3	4	3	1	2	178	75	4	1	2	1	4	4	5	4	2	4	4	3	5	5	4	2	1	2
46	1	1	1	1	2	4	3	3	4	4	3	4	3	3	3	3	3	4	4	5	5	5	4	1	3	4	3	1	2	178	75	4	1	2	1	4	4	5	4	2	4	4	3	5	5	4	2	1	2
46	1	1	1	1	2	4	3	3	4	4	3	4	3	3	3	3	3	4	4	5	5	5	4	1	3	4	3	1	2	178	75	4	1	2	1	4	4	5	4	2	4	4	3	5	5	4	2	1	2
46	1	1	1	1	2	4	3	3	4	4	3	4	3	3	3	3	3	4	4	5	5	5	4	1	3	4	3	1	2	178	75	4	1	2	1	4	4	5	4	2	4	4	3	5	5	4	2	1	2
46	1	1	1	1	2	4	3	3	4	4	3	4	3	3	3	3	3	4	4	5	5	5	4	1	3	4	3	1	2	178	75	4	1	2	1	4	4	5	4	2	4	4	3	5	5	4	2	1	2
46	1	1	1	1	2	4	3	3	4	4	3	4	3	3	3	3	3	4	4	5	5	5	4	1	3	4	3	1	2	178	75	4	1	2	1	4	4	5	4	2	4	4	3	5	5	4	2	1	2
46	1	1	1	1	2	4	3	3	4	4	3	4	3	3	3	3	3	4	4	5	5	5	4	1	3	4	3	1	2	178	75	4	1	2	1	4	4	5	4	2	4	4	3	5	5	4	2	1	2
46	1	1	1	1	2	4	3	3	4	4	3	4	3	3	3	3	3	4	4	5	5	5	4	1	3	4	3	1	2	178	75	4	1	2	1	4	4	5	4	2	4	4	3	5	5	4	2	1	2
46	1	1	1	1	2	4	3	3	4	4	3	4	3	3	3	3	3	4	4	5	5	5	4	1	3	4	3	1	2	178	75	4	1	2	1	4	4	5	4	2	4	4	3	5	5	4	2	1	2
46	1	1	1	1	2	4	3	3	4	4	3	4	3	3	3	3	3	4	4	5	5	5	4	1	3	4	3	1	2	178	75	4	1	2	1	4	4	5	4	2	4	4	3	5	5	4	2	1	2
46	1	1	1	1	2	4	3	3	4	4	3	4	3	3	3	3	3	4	4	5	5	5	4	1	3	4	3	1	2	178	75	4	1	2	1	4	4	5	4	2	4	4	3	5	5	4	2	1	2
47	1	1	1	1	4	4	3	3	4	1	3	4	4	3	4	3	3	4	4	4	5	5	5	1	1	4	2	2	2	160	52	1	1	2	1	5	4	4	5	3	4	4	3	4	5	4	2	1	2
47	1	1	1	1	4	4	3	3	4	1	3	4	4	3	4	3	3	4	4	4	5	5	5	1	1	4	2	2	2	160	52	1	1	2	1	5	4	4	5	3	4	4	3	4	5	4	2	1	2
47	1	1	1	1	4	4	3	3	4	1	3	4	4	3	4	3	3	4	4	4	5	5	5	1	1	4	2	2	2	160	52	1	1	2	1	5	4	4	5	3	4	4	3	4	5	4	2	1	2
47	1	1	1	1	4	4	3	3	4	1	3	4	4	3	4	3	3	4	4	4	5	5	5	1	1	4	2	2	2	160	52	1	1	2	1	5	4	4	5	3	4	4	3	4	5	4	2	1	2
47	1	1	1	1	4	4	3	3	4	1	3	4	4	3	4	3	3	4	4	4	5	5	5	1	1	4	2	2	2	160	52	1	1	2	1	5	4	4	5	3	4	4	3	4	5	4	2	1	2
47	1	1	1	1	4	4	3	3	4	1	3	4	4	3	4	3	3	4	4	4	5	5	5	1	1	4	2	2	2	160	52	1	1	2	1	5	4	4	5	3	4	4	3	4	5	4	2	1	2
47	1	1	1	1	4	4	3	3	4	1	3	4	4	3	4	3	3	4	4	4	5	5	5	1	1	4	2	2	2	160	52	1	1	2	1	5	4	4	5	3	4	4	3	4	5	4	2	1	2
47	1	1	1	1	4	4	3	3	4	1	3	4	4	3	4	3	3	4	4	4	5	5	5	1	1	4	2	2	2	160	52	1	1	2	1	5	4	4	5	3	4	4	3	4	5	4	2	1	2
47	1	1	1	1	4	4	3	3	4	1	3	4	4	3	4	3	3	4	4	4	5	5	5	1	1	4	2	2	2	160	52	1	1	2	1	5	4	4	5	3	4	4	3	4	5	4	2	1	2
47	1	1	1	1	4	4	3	3	4	1	3	4	4	3	4	3	3	4	4	4	5	5	5	1	1	4	2	2	2	160	52	1	1	2	1	5	4	4	5	3	4	4	3	4	5	4	2	1	2
47	1	1	1	1	4	4	3	3	4	1	3	4	4	3	4	3	3	4	4	4	5	5	5	1	1	4	2	2	2	160	52	1	1	2	1	5	4	4	5	3	4	4	3	4	5	4	2	1	2
47	1	1	1	1	4	4	3	3	4	1	3	4	4	3	4	3	3	4	4	4	5	5	5	1	1	4	2	2	2	160	52	1	1	2	1	5	4	4	5	3	4	4	3	4	5	4	2	1	2
48	1	1	1	1	4	4	3	2	4	2	2	2	2	2	3	2	3	1	4	2	5	4	3	1	1	2	3	2	2	178	77	3	1	3	1	3	4	5	4	2	4	5	4	3	5	4	2	1	2
48	1	1	1	1	4	4	3	2	4	2	2	2	2	2	3	2	3	1	4	2	5	4	3	1	1	2	3	2	2	178	77	3	1	3	1	3	4	5	4	2	4	5	4	3	5	4	2	1	2
48	1	1	1	1	4	4	3	2	4	2	2	2	2	2	3	2	3	1	4	2	5	4	3	1	1	2	3	2	2	178	77	3	1	3	1	3	4	5	4	2	4	5	4	3	5	4	2	1	2
48	1	1	1	1	4	4	3	2	4	2	2	2	2	2	3	2	3	1	4	2	5	4	3	1	1	2	3	2	2	178	77	3	1	3	1	3	4	5	4	2	4	5	4	3	5	4	2	1	2
48	1	1	1	1	4	4	3	2	4	2	2	2	2	2	3	2	3	1	4	2	5	4	3	1	1	2	3	2	2	178	77	3	1	3	1	3	4	5	4	2	4	5	4	3	5	4	2	1	2
48	1	1	1	1	4	4	3	2	4	2	2	2	2	2	3	2	3	1	4	2	5	4	3	1	1	2	3	2	2	178	77	3	1	3	1	3	4	5	4	2	4	5	4	3	5	4	2	1	2
48	1	1	1	1	4	4	3	2	4	2	2	2	2	2	3	2	3	1	4	2	5	4	3	1	1	2	3	2	2	178	77	3	1	3	1	3	4	5	4	2	4	5	4	3	5	4	2	1	2
48	1	1	1	1	4	4	3	2	4	2	2	2	2	2	3	2	3	1	4	2	5	4	3	1	1	2	3	2	2	178	77	3	1	3	1	3	4	5	4	2	4	5	4	3	5	4	2	1	2
48	1	1	1	1	4	4	3	2	4	2	2	2	2	2	3	2	3	1	4	2	5	4	3	1	1	2	3	2	2	178	77	3	1	3	1	3	4	5	4	2	4	5	4	3	5	4	2	1	2
48	1	1	1	1	4	4	3	2	4	2	2	2	2	2	3	2	3	1	4	2	5	4	3	1	1	2	3	2	2	178	77	3	1	3	1	3	4	5	4	2	4	5	4	3	5	4	2	1	2
48	1	1	1	1	4	4	3	2	4	2	2	2	2	2	3	2	3	1	4	2	5	4	3	1	1	2	3	2	2	178	77	3	1	3	1	3	4	5	4	2	4	5	4	3	5	4	2	1	2
48	1	1	1	1	4	4	3	2	4	2	2	2	2	2	3	2	3	1	4	2	5	4	3	1	1	2	3	2	2	178	77	3	1	3	1	3	4	5	4	2	4	5	4	3	5	4	2	1	2
49	1	1	1	1	5	4	3	3	3	3	4	3	4	3	2	3	3	2	3	3	4	4	5	3	2	4	3	2	2	167	55	1	1	2	2	5	3	3	3	3	4	4	4	3	2	4	1	2	2
49	1	1	1	1	5	4	3	3	3	3	4	3	4	3	2	3	3	2	3	3	4	4	5	3	2	4	3	2	2	167	55	1	1	2	2	5	3	3	3	3	4	4	4	3	2	4	1	2	2
49	1	1	1	1	5	4	3	3	3	3	4	3	4	3	2	3	3	2	3	3	4	4	5	3	2	4	3	2	2	167	55	1	1	2	2	5	3	3	3	3	4	4	4	3	2	4	1	2	2
49	1	1	1	1	5	4	3	3	3	3	4	3	4	3	2	3	3	2	3	3	4	4	5	3	2	4	3	2	2	167	55	1	1	2	2	5	3	3	3	3	4	4	4	3	2	4	1	2	2
49	1	1	1	1	5	4	3	3	3	3	4	3	4	3	2	3	3	2	3	3	4	4	5	3	2	4	3	2	2	167	55	1	1	2	2	5	3	3	3	3	4	4	4	3	2	4	1	2	2
49	1	1	1	1	5	4	3	3	3	3	4	3	4	3	2	3	3	2	3	3	4	4	5	3	2	4	3	2	2	167	55	1	1	2	2	5	3	3	3	3	4	4	4	3	2	4	1	2	2
49	1	1	1	1	5	4	3	3	3	3	4	3	4	3	2	3	3	2	3	3	4	4	5	3	2	4	3	2	2	167	55	1	1	2	2	5	3	3	3	3	4	4	4	3	2	4	1	2	2
49	1	1	1	1	5	4	3	3	3	3	4	3	4	3	2	3	3	2	3	3	4	4	5	3	2	4	3	2	2	167	55	1	1	2	2	5	3	3	3	3	4	4	4	3	2	4	1	2	2
49	1	1	1	1	5	4	3	3	3	3	4	3	4	3	2	3	3	2	3	3	4	4	5	3	2	4	3	2	2	167	55	1	1	2	2	5	3	3	3	3	4	4	4	3	2	4	1	2	2
49	1	1	1	1	5	4	3	3	3	3	4	3	4	3	2	3	3	2	3	3	4	4	5	3	2	4	3	2	2	167	55	1	1	2	2	5	3	3	3	3	4	4	4	3	2	4	1	2	2
49	1	1	1	1	5	4	3	3	3	3	4	3	4	3	2	3	3	2	3	3	4	4	5	3	2	4	3	2	2	167	55	1	1	2	2	5	3	3	3	3	4	4	4	3	2	4	1	2	2
49	1	1	1	1	5	4	3	3	3	3	4	3	4	3	2	3	3	2	3	3	4	4	5	3	2	4	3	2	2	167	55	1	1	2	2	5	3	3	3	3	4	4	4	3	2	4	1	2	2
50	1	1	1	1	3	4	3	1	2	3	3	1	1	2	4	2	4	3	3	4	4	4	4	2	2	3	2	2	2	167	75	1	2	4	1	3	4	4	4	2	4	4	2	3	3	4	1	2	2
50	1	1	1	1	3	4	3	1	2	3	3	1	1	2	4	2	4	3	3	4	4	4	4	2	2	3	2	2	2	167	75	1	2	4	1	3	4	4	4	2	4	4	2	3	3	4	1	2	2
50	1	1	1	1	3	4	3	1	2	3	3	1	1	2	4	2	4	3	3	4	4	4	4	2	2	3	2	2	2	167	75	1	2	4	1	3	4	4	4	2	4	4	2	3	3	4	1	2	2
50	1	1	1	1	3	4	3	1	2	3	3	1	1	2	4	2	4	3	3	4	4	4	4	2	2	3	2	2	2	167	75	1	2	4	1	3	4	4	4	2	4	4	2	3	3	4	1	2	2
50	1	1	1	1	3	4	3	1	2	3	3	1	1	2	4	2	4	3	3	4	4	4	4	2	2	3	2	2	2	167	75	1	2	4	1	3	4	4	4	2	4	4	2	3	3	4	1	2	2
50	1	1	1	1	3	4	3	1	2	3	3	1	1	2	4	2	4	3	3	4	4	4	4	2	2	3	2	2	2	167	75	1	2	4	1	3	4	4	4	2	4	4	2	3	3	4	1	2	2
50	1	1	1	1	3	4	3	1	2	3	3	1	1	2	4	2	4	3	3	4	4	4	4	2	2	3	2	2	2	167	75	1	2	4	1	3	4	4	4	2	4	4	2	3	3	4	1	2	2
50	1	1	1	1	3	4	3	1	2	3	3	1	1	2	4	2	4	3	3	4	4	4	4	2	2	3	2	2	2	167	75	1	2	4	1	3	4	4	4	2	4	4	2	3	3	4	1	2	2
50	1	1	1	1	3	4	3	1	2	3	3	1	1	2	4	2	4	3	3	4	4	4	4	2	2	3	2	2	2	167	75	1	2	4	1	3	4	4	4	2	4	4	2	3	3	4	1	2	2
50	1	1	1	1	3	4	3	1	2	3	3	1	1	2	4	2	4	3	3	4	4	4	4	2	2	3	2	2	2	167	75	1	2	4	1	3	4	4	4	2	4	4	2	3	3	4	1	2	2
50	1	1	1	1	3	4	3	1	2	3	3	1	1	2	4	2	4	3	3	4	4	4	4	2	2	3	2	2	2	167	75	1	2	4	1	3	4	4	4	2	4	4	2	3	3	4	1	2	2
50	1	1	1	1	3	4	3	1	2	3	3	1	1	2	4	2	4	3	3	4	4	4	4	2	2	3	2	2	2	167	75	1	2	4	1	3	4	4	4	2	4	4	2	3	3	4	1	2	2
51	1	1	1	1	1	3	4	2	5	2	2	4	4	3	3	2	3	2	3	4	4	4	3	5	3	2	3	2	2	185	85	1	2	2	1	3	4	4	4	2	4	4	2	3	4	4	1	2	2
51	1	1	1	1	1	3	4	2	5	2	2	4	4	3	3	2	3	2	3	4	4	4	3	5	3	2	3	2	2	185	85	1	2	2	1	3	4	4	4	2	4	4	2	3	4	4	1	2	2
51	1	1	1	1	1	3	4	2	5	2	2	4	4	3	3	2	3	2	3	4	4	4	3	5	3	2	3	2	2	185	85	1	2	2	1	3	4	4	4	2	4	4	2	3	4	4	1	2	2
51	1	1	1	1	1	3	4	2	5	2	2	4	4	3	3	2	3	2	3	4	4	4	3	5	3	2	3	2	2	185	85	1	2	2	1	3	4	4	4	2	4	4	2	3	4	4	1	2	2
51	1	1	1	1	1	3	4	2	5	2	2	4	4	3	3	2	3	2	3	4	4	4	3	5	3	2	3	2	2	185	85	1	2	2	1	3	4	4	4	2	4	4	2	3	4	4	1	2	2
51	1	1	1	1	1	3	4	2	5	2	2	4	4	3	3	2	3	2	3	4	4	4	3	5	3	2	3	2	2	185	85	1	2	2	1	3	4	4	4	2	4	4	2	3	4	4	1	2	2
51	1	1	1	1	1	3	4	2	5	2	2	4	4	3	3	2	3	2	3	4	4	4	3	5	3	2	3	2	2	185	85	1	2	2	1	3	4	4	4	2	4	4	2	3	4	4	1	2	2
51	1	1	1	1	1	3	4	2	5	2	2	4	4	3	3	2	3	2	3	4	4	4	3	5	3	2	3	2	2	185	85	1	2	2	1	3	4	4	4	2	4	4	2	3	4	4	1	2	2
51	1	1	1	1	1	3	4	2	5	2	2	4	4	3	3	2	3	2	3	4	4	4	3	5	3	2	3	2	2	185	85	1	2	2	1	3	4	4	4	2	4	4	2	3	4	4	1	2	2
51	1	1	1	1	1	3	4	2	5	2	2	4	4	3	3	2	3	2	3	4	4	4	3	5	3	2	3	2	2	185	85	1	2	2	1	3	4	4	4	2	4	4	2	3	4	4	1	2	2
51	1	1	1	1	1	3	4	2	5	2	2	4	4	3	3	2	3	2	3	4	4	4	3	5	3	2	3	2	2	185	85	1	2	2	1	3	4	4	4	2	4	4	2	3	4	4	1	2	2
51	1	1	1	1	1	3	4	2	5	2	2	4	4	3	3	2	3	2	3	4	4	4	3	5	3	2	3	2	2	185	85	1	2	2	1	3	4	4	4	2	4	4	2	3	4	4	1	2	2
52	1	1	1	1	5	4	4	3	5	4	4	4	4	3	4	3	3	3	4	4	5	2	5	2	6	2	3	2	2	178	70	3	2	2	1	3	5	4	4	2	4	4	3	3	5	4	1	2	2
52	1	1	1	1	5	4	4	3	5	4	4	4	4	3	4	3	3	3	4	4	5	2	5	2	6	2	3	2	2	178	70	3	2	2	1	3	5	4	4	2	4	4	3	3	5	4	1	2	2
52	1	1	1	1	5	4	4	3	5	4	4	4	4	3	4	3	3	3	4	4	5	2	5	2	6	2	3	2	2	178	70	3	2	2	1	3	5	4	4	2	4	4	3	3	5	4	1	2	2
52	1	1	1	1	5	4	4	3	5	4	4	4	4	3	4	3	3	3	4	4	5	2	5	2	6	2	3	2	2	178	70	3	2	2	1	3	5	4	4	2	4	4	3	3	5	4	1	2	2
52	1	1	1	1	5	4	4	3	5	4	4	4	4	3	4	3	3	3	4	4	5	2	5	2	6	2	3	2	2	178	70	3	2	2	1	3	5	4	4	2	4	4	3	3	5	4	1	2	2
52	1	1	1	1	5	4	4	3	5	4	4	4	4	3	4	3	3	3	4	4	5	2	5	2	6	2	3	2	2	178	70	3	2	2	1	3	5	4	4	2	4	4	3	3	5	4	1	2	2
52	1	1	1	1	5	4	4	3	5	4	4	4	4	3	4	3	3	3	4	4	5	2	5	2	6	2	3	2	2	178	70	3	2	2	1	3	5	4	4	2	4	4	3	3	5	4	1	2	2
52	1	1	1	1	5	4	4	3	5	4	4	4	4	3	4	3	3	3	4	4	5	2	5	2	6	2	3	2	2	178	70	3	2	2	1	3	5	4	4	2	4	4	3	3	5	4	1	2	2
52	1	1	1	1	5	4	4	3	5	4	4	4	4	3	4	3	3	3	4	4	5	2	5	2	6	2	3	2	2	178	70	3	2	2	1	3	5	4	4	2	4	4	3	3	5	4	1	2	2
52	1	1	1	1	5	4	4	3	5	4	4	4	4	3	4	3	3	3	4	4	5	2	5	2	6	2	3	2	2	178	70	3	2	2	1	3	5	4	4	2	4	4	3	3	5	4	1	2	2
52	1	1	1	1	5	4	4	3	5	4	4	4	4	3	4	3	3	3	4	4	5	2	5	2	6	2	3	2	2	178	70	3	2	2	1	3	5	4	4	2	4	4	3	3	5	4	1	2	2
52	1	1	1	1	5	4	4	3	5	4	4	4	4	3	4	3	3	3	4	4	5	2	5	2	6	2	3	2	2	178	70	3	2	2	1	3	5	4	4	2	4	4	3	3	5	4	1	2	2
53	1	1	1	1	5	4	3	3	4	3	3	4	4	4	4	2	3	2	4	4	5	3	4	1	3	2	2	2	2	172	60	1	2	4	1	4	4	3	4	2	4	5	3	5	5	4	1	2	2
53	1	1	1	1	5	4	3	3	4	3	3	4	4	4	4	2	3	2	4	4	5	3	4	1	3	2	2	2	2	172	60	1	2	4	1	4	4	3	4	2	4	5	3	5	5	4	1	2	2
53	1	1	1	1	5	4	3	3	4	3	3	4	4	4	4	2	3	2	4	4	5	3	4	1	3	2	2	2	2	172	60	1	2	4	1	4	4	3	4	2	4	5	3	5	5	4	1	2	2
53	1	1	1	1	5	4	3	3	4	3	3	4	4	4	4	2	3	2	4	4	5	3	4	1	3	2	2	2	2	172	60	1	2	4	1	4	4	3	4	2	4	5	3	5	5	4	1	2	2
53	1	1	1	1	5	4	3	3	4	3	3	4	4	4	4	2	3	2	4	4	5	3	4	1	3	2	2	2	2	172	60	1	2	4	1	4	4	3	4	2	4	5	3	5	5	4	1	2	2
53	1	1	1	1	5	4	3	3	4	3	3	4	4	4	4	2	3	2	4	4	5	3	4	1	3	2	2	2	2	172	60	1	2	4	1	4	4	3	4	2	4	5	3	5	5	4	1	2	2
53	1	1	1	1	5	4	3	3	4	3	3	4	4	4	4	2	3	2	4	4	5	3	4	1	3	2	2	2	2	172	60	1	2	4	1	4	4	3	4	2	4	5	3	5	5	4	1	2	2
53	1	1	1	1	5	4	3	3	4	3	3	4	4	4	4	2	3	2	4	4	5	3	4	1	3	2	2	2	2	172	60	1	2	4	1	4	4	3	4	2	4	5	3	5	5	4	1	2	2
53	1	1	1	1	5	4	3	3	4	3	3	4	4	4	4	2	3	2	4	4	5	3	4	1	3	2	2	2	2	172	60	1	2	4	1	4	4	3	4	2	4	5	3	5	5	4	1	2	2
53	1	1	1	1	5	4	3	3	4	3	3	4	4	4	4	2	3	2	4	4	5	3	4	1	3	2	2	2	2	172	60	1	2	4	1	4	4	3	4	2	4	5	3	5	5	4	1	2	2
53	1	1	1	1	5	4	3	3	4	3	3	4	4	4	4	2	3	2	4	4	5	3	4	1	3	2	2	2	2	172	60	1	2	4	1	4	4	3	4	2	4	5	3	5	5	4	1	2	2
53	1	1	1	1	5	4	3	3	4	3	3	4	4	4	4	2	3	2	4	4	5	3	4	1	3	2	2	2	2	172	60	1	2	4	1	4	4	3	4	2	4	5	3	5	5	4	1	2	2
54	1	1	1	1	5	2	2	2	2	2	2	4	2	2	2	2	2	2	3	4	4	3	3	6	6	2	1	2	2	158	48	1	1	3	1	4	4	4	3	2	3	3	2	3	3	4	2	2	2
54	1	1	1	1	5	2	2	2	2	2	2	4	2	2	2	2	2	2	3	4	4	3	3	6	6	2	1	2	2	158	48	1	1	3	1	4	4	4	3	2	3	3	2	3	3	4	2	2	2
54	1	1	1	1	5	2	2	2	2	2	2	4	2	2	2	2	2	2	3	4	4	3	3	6	6	2	1	2	2	158	48	1	1	3	1	4	4	4	3	2	3	3	2	3	3	4	2	2	2
54	1	1	1	1	5	2	2	2	2	2	2	4	2	2	2	2	2	2	3	4	4	3	3	6	6	2	1	2	2	158	48	1	1	3	1	4	4	4	3	2	3	3	2	3	3	4	2	2	2
54	1	1	1	1	5	2	2	2	2	2	2	4	2	2	2	2	2	2	3	4	4	3	3	6	6	2	1	2	2	158	48	1	1	3	1	4	4	4	3	2	3	3	2	3	3	4	2	2	2
54	1	1	1	1	5	2	2	2	2	2	2	4	2	2	2	2	2	2	3	4	4	3	3	6	6	2	1	2	2	158	48	1	1	3	1	4	4	4	3	2	3	3	2	3	3	4	2	2	2
54	1	1	1	1	5	2	2	2	2	2	2	4	2	2	2	2	2	2	3	4	4	3	3	6	6	2	1	2	2	158	48	1	1	3	1	4	4	4	3	2	3	3	2	3	3	4	2	2	2
54	1	1	1	1	5	2	2	2	2	2	2	4	2	2	2	2	2	2	3	4	4	3	3	6	6	2	1	2	2	158	48	1	1	3	1	4	4	4	3	2	3	3	2	3	3	4	2	2	2
54	1	1	1	1	5	2	2	2	2	2	2	4	2	2	2	2	2	2	3	4	4	3	3	6	6	2	1	2	2	158	48	1	1	3	1	4	4	4	3	2	3	3	2	3	3	4	2	2	2
54	1	1	1	1	5	2	2	2	2	2	2	4	2	2	2	2	2	2	3	4	4	3	3	6	6	2	1	2	2	158	48	1	1	3	1	4	4	4	3	2	3	3	2	3	3	4	2	2	2
54	1	1	1	1	5	2	2	2	2	2	2	4	2	2	2	2	2	2	3	4	4	3	3	6	6	2	1	2	2	158	48	1	1	3	1	4	4	4	3	2	3	3	2	3	3	4	2	2	2
54	1	1	1	1	5	2	2	2	2	2	2	4	2	2	2	2	2	2	3	4	4	3	3	6	6	2	1	2	2	158	48	1	1	3	1	4	4	4	3	2	3	3	2	3	3	4	2	2	2
55	1	1	1	1	3	3	3	2	2	1	2	2	3	4	2	2	2	2	3	2	4	4	3	5	5	3	3	1	2	170	79	1	1	2	2	3	4	4	3	3	3	4	2	3	3	4	2	2	2
55	1	1	1	1	3	3	3	2	2	1	2	2	3	4	2	2	2	2	3	2	4	4	3	5	5	3	3	1	2	170	79	1	1	2	2	3	4	4	3	3	3	4	2	3	3	4	2	2	2
55	1	1	1	1	3	3	3	2	2	1	2	2	3	4	2	2	2	2	3	2	4	4	3	5	5	3	3	1	2	170	79	1	1	2	2	3	4	4	3	3	3	4	2	3	3	4	2	2	2
55	1	1	1	1	3	3	3	2	2	1	2	2	3	4	2	2	2	2	3	2	4	4	3	5	5	3	3	1	2	170	79	1	1	2	2	3	4	4	3	3	3	4	2	3	3	4	2	2	2
55	1	1	1	1	3	3	3	2	2	1	2	2	3	4	2	2	2	2	3	2	4	4	3	5	5	3	3	1	2	170	79	1	1	2	2	3	4	4	3	3	3	4	2	3	3	4	2	2	2
55	1	1	1	1	3	3	3	2	2	1	2	2	3	4	2	2	2	2	3	2	4	4	3	5	5	3	3	1	2	170	79	1	1	2	2	3	4	4	3	3	3	4	2	3	3	4	2	2	2
55	1	1	1	1	3	3	3	2	2	1	2	2	3	4	2	2	2	2	3	2	4	4	3	5	5	3	3	1	2	170	79	1	1	2	2	3	4	4	3	3	3	4	2	3	3	4	2	2	2
55	1	1	1	1	3	3	3	2	2	1	2	2	3	4	2	2	2	2	3	2	4	4	3	5	5	3	3	1	2	170	79	1	1	2	2	3	4	4	3	3	3	4	2	3	3	4	2	2	2
55	1	1	1	1	3	3	3	2	2	1	2	2	3	4	2	2	2	2	3	2	4	4	3	5	5	3	3	1	2	170	79	1	1	2	2	3	4	4	3	3	3	4	2	3	3	4	2	2	2
55	1	1	1	1	3	3	3	2	2	1	2	2	3	4	2	2	2	2	3	2	4	4	3	5	5	3	3	1	2	170	79	1	1	2	2	3	4	4	3	3	3	4	2	3	3	4	2	2	2
55	1	1	1	1	3	3	3	2	2	1	2	2	3	4	2	2	2	2	3	2	4	4	3	5	5	3	3	1	2	170	79	1	1	2	2	3	4	4	3	3	3	4	2	3	3	4	2	2	2
55	1	1	1	1	3	3	3	2	2	1	2	2	3	4	2	2	2	2	3	2	4	4	3	5	5	3	3	1	2	170	79	1	1	2	2	3	4	4	3	3	3	4	2	3	3	4	2	2	2
56	1	1	1	1	1	5	3	3	5	5	3	4	1	1	4	1	2	3	5	5	5	5	5	1	1	1	2	2	2	160	55	1	2	3	2	3	3	3	3	3	3	3	3	3	3	4	2	2	2
56	1	1	1	1	1	5	3	3	5	5	3	4	1	1	4	1	2	3	5	5	5	5	5	1	1	1	2	2	2	160	55	1	2	3	2	3	3	3	3	3	3	3	3	3	3	4	2	2	2
56	1	1	1	1	1	5	3	3	5	5	3	4	1	1	4	1	2	3	5	5	5	5	5	1	1	1	2	2	2	160	55	1	2	3	2	3	3	3	3	3	3	3	3	3	3	4	2	2	2
56	1	1	1	1	1	5	3	3	5	5	3	4	1	1	4	1	2	3	5	5	5	5	5	1	1	1	2	2	2	160	55	1	2	3	2	3	3	3	3	3	3	3	3	3	3	4	2	2	2
56	1	1	1	1	1	5	3	3	5	5	3	4	1	1	4	1	2	3	5	5	5	5	5	1	1	1	2	2	2	160	55	1	2	3	2	3	3	3	3	3	3	3	3	3	3	4	2	2	2
56	1	1	1	1	1	5	3	3	5	5	3	4	1	1	4	1	2	3	5	5	5	5	5	1	1	1	2	2	2	160	55	1	2	3	2	3	3	3	3	3	3	3	3	3	3	4	2	2	2
56	1	1	1	1	1	5	3	3	5	5	3	4	1	1	4	1	2	3	5	5	5	5	5	1	1	1	2	2	2	160	55	1	2	3	2	3	3	3	3	3	3	3	3	3	3	4	2	2	2
56	1	1	1	1	1	5	3	3	5	5	3	4	1	1	4	1	2	3	5	5	5	5	5	1	1	1	2	2	2	160	55	1	2	3	2	3	3	3	3	3	3	3	3	3	3	4	2	2	2
56	1	1	1	1	1	5	3	3	5	5	3	4	1	1	4	1	2	3	5	5	5	5	5	1	1	1	2	2	2	160	55	1	2	3	2	3	3	3	3	3	3	3	3	3	3	4	2	2	2
56	1	1	1	1	1	5	3	3	5	5	3	4	1	1	4	1	2	3	5	5	5	5	5	1	1	1	2	2	2	160	55	1	2	3	2	3	3	3	3	3	3	3	3	3	3	4	2	2	2
56	1	1	1	1	1	5	3	3	5	5	3	4	1	1	4	1	2	3	5	5	5	5	5	1	1	1	2	2	2	160	55	1	2	3	2	3	3	3	3	3	3	3	3	3	3	4	2	2	2
56	1	1	1	1	1	5	3	3	5	5	3	4	1	1	4	1	2	3	5	5	5	5	5	1	1	1	2	2	2	160	55	1	2	3	2	3	3	3	3	3	3	3	3	3	3	4	2	2	2
57	1	1	1	1	5	3	2	2	3	2	3	4	2	2	3	2	2	2	3	4	5	5	3	5	3	3	2	2	2	170	70	1	1	1	1	4	3	4	5	1	5	5	3	4	3	4	2	2	2
57	1	1	1	1	5	3	2	2	3	2	3	4	2	2	3	2	2	2	3	4	5	5	3	5	3	3	2	2	2	170	70	1	1	1	1	4	3	4	5	1	5	5	3	4	3	4	2	2	2
57	1	1	1	1	5	3	2	2	3	2	3	4	2	2	3	2	2	2	3	4	5	5	3	5	3	3	2	2	2	170	70	1	1	1	1	4	3	4	5	1	5	5	3	4	3	4	2	2	2
57	1	1	1	1	5	3	2	2	3	2	3	4	2	2	3	2	2	2	3	4	5	5	3	5	3	3	2	2	2	170	70	1	1	1	1	4	3	4	5	1	5	5	3	4	3	4	2	2	2
57	1	1	1	1	5	3	2	2	3	2	3	4	2	2	3	2	2	2	3	4	5	5	3	5	3	3	2	2	2	170	70	1	1	1	1	4	3	4	5	1	5	5	3	4	3	4	2	2	2
57	1	1	1	1	5	3	2	2	3	2	3	4	2	2	3	2	2	2	3	4	5	5	3	5	3	3	2	2	2	170	70	1	1	1	1	4	3	4	5	1	5	5	3	4	3	4	2	2	2
57	1	1	1	1	5	3	2	2	3	2	3	4	2	2	3	2	2	2	3	4	5	5	3	5	3	3	2	2	2	170	70	1	1	1	1	4	3	4	5	1	5	5	3	4	3	4	2	2	2
57	1	1	1	1	5	3	2	2	3	2	3	4	2	2	3	2	2	2	3	4	5	5	3	5	3	3	2	2	2	170	70	1	1	1	1	4	3	4	5	1	5	5	3	4	3	4	2	2	2
57	1	1	1	1	5	3	2	2	3	2	3	4	2	2	3	2	2	2	3	4	5	5	3	5	3	3	2	2	2	170	70	1	1	1	1	4	3	4	5	1	5	5	3	4	3	4	2	2	2
57	1	1	1	1	5	3	2	2	3	2	3	4	2	2	3	2	2	2	3	4	5	5	3	5	3	3	2	2	2	170	70	1	1	1	1	4	3	4	5	1	5	5	3	4	3	4	2	2	2
57	1	1	1	1	5	3	2	2	3	2	3	4	2	2	3	2	2	2	3	4	5	5	3	5	3	3	2	2	2	170	70	1	1	1	1	4	3	4	5	1	5	5	3	4	3	4	2	2	2
57	1	1	1	1	5	3	2	2	3	2	3	4	2	2	3	2	2	2	3	4	5	5	3	5	3	3	2	2	2	170	70	1	1	1	1	4	3	4	5	1	5	5	3	4	3	4	2	2	2
58	1	1	1	1	1	5	4	2	3	4	3	3	3	3	5	2	4	4	5	3	4	3	4	2	2	1	2	2	2	165	69	1	1	2	3	4	3	3	3	3	4	3	4	3	3	4	2	2	2
58	1	1	1	1	1	5	4	2	3	4	3	3	3	3	5	2	4	4	5	3	4	3	4	2	2	1	2	2	2	165	69	1	1	2	3	4	3	3	3	3	4	3	4	3	3	4	2	2	2
58	1	1	1	1	1	5	4	2	3	4	3	3	3	3	5	2	4	4	5	3	4	3	4	2	2	1	2	2	2	165	69	1	1	2	3	4	3	3	3	3	4	3	4	3	3	4	2	2	2
58	1	1	1	1	1	5	4	2	3	4	3	3	3	3	5	2	4	4	5	3	4	3	4	2	2	1	2	2	2	165	69	1	1	2	3	4	3	3	3	3	4	3	4	3	3	4	2	2	2
58	1	1	1	1	1	5	4	2	3	4	3	3	3	3	5	2	4	4	5	3	4	3	4	2	2	1	2	2	2	165	69	1	1	2	3	4	3	3	3	3	4	3	4	3	3	4	2	2	2
58	1	1	1	1	1	5	4	2	3	4	3	3	3	3	5	2	4	4	5	3	4	3	4	2	2	1	2	2	2	165	69	1	1	2	3	4	3	3	3	3	4	3	4	3	3	4	2	2	2
58	1	1	1	1	1	5	4	2	3	4	3	3	3	3	5	2	4	4	5	3	4	3	4	2	2	1	2	2	2	165	69	1	1	2	3	4	3	3	3	3	4	3	4	3	3	4	2	2	2
58	1	1	1	1	1	5	4	2	3	4	3	3	3	3	5	2	4	4	5	3	4	3	4	2	2	1	2	2	2	165	69	1	1	2	3	4	3	3	3	3	4	3	4	3	3	4	2	2	2
58	1	1	1	1	1	5	4	2	3	4	3	3	3	3	5	2	4	4	5	3	4	3	4	2	2	1	2	2	2	165	69	1	1	2	3	4	3	3	3	3	4	3	4	3	3	4	2	2	2
58	1	1	1	1	1	5	4	2	3	4	3	3	3	3	5	2	4	4	5	3	4	3	4	2	2	1	2	2	2	165	69	1	1	2	3	4	3	3	3	3	4	3	4	3	3	4	2	2	2
58	1	1	1	1	1	5	4	2	3	4	3	3	3	3	5	2	4	4	5	3	4	3	4	2	2	1	2	2	2	165	69	1	1	2	3	4	3	3	3	3	4	3	4	3	3	4	2	2	2
58	1	1	1	1	1	5	4	2	3	4	3	3	3	3	5	2	4	4	5	3	4	3	4	2	2	1	2	2	2	165	69	1	1	2	3	4	3	3	3	3	4	3	4	3	3	4	2	2	2
59	1	1	1	1	4	4	3	2	3	1	1	3	1	3	2	1	4	2	3	3	3	3	3	2	2	1	3	2	2	159	61	2	3	5	1	3	3	4	3	2	3	4	2	3	4	4	2	2	2
59	1	1	1	1	4	4	3	2	3	1	1	3	1	3	2	1	4	2	3	3	3	3	3	2	2	1	3	2	2	159	61	2	3	5	1	3	3	4	3	2	3	4	2	3	4	4	2	2	2
59	1	1	1	1	4	4	3	2	3	1	1	3	1	3	2	1	4	2	3	3	3	3	3	2	2	1	3	2	2	159	61	2	3	5	1	3	3	4	3	2	3	4	2	3	4	4	2	2	2
59	1	1	1	1	4	4	3	2	3	1	1	3	1	3	2	1	4	2	3	3	3	3	3	2	2	1	3	2	2	159	61	2	3	5	1	3	3	4	3	2	3	4	2	3	4	4	2	2	2
59	1	1	1	1	4	4	3	2	3	1	1	3	1	3	2	1	4	2	3	3	3	3	3	2	2	1	3	2	2	159	61	2	3	5	1	3	3	4	3	2	3	4	2	3	4	4	2	2	2
59	1	1	1	1	4	4	3	2	3	1	1	3	1	3	2	1	4	2	3	3	3	3	3	2	2	1	3	2	2	159	61	2	3	5	1	3	3	4	3	2	3	4	2	3	4	4	2	2	2
59	1	1	1	1	4	4	3	2	3	1	1	3	1	3	2	1	4	2	3	3	3	3	3	2	2	1	3	2	2	159	61	2	3	5	1	3	3	4	3	2	3	4	2	3	4	4	2	2	2
59	1	1	1	1	4	4	3	2	3	1	1	3	1	3	2	1	4	2	3	3	3	3	3	2	2	1	3	2	2	159	61	2	3	5	1	3	3	4	3	2	3	4	2	3	4	4	2	2	2
59	1	1	1	1	4	4	3	2	3	1	1	3	1	3	2	1	4	2	3	3	3	3	3	2	2	1	3	2	2	159	61	2	3	5	1	3	3	4	3	2	3	4	2	3	4	4	2	2	2
59	1	1	1	1	4	4	3	2	3	1	1	3	1	3	2	1	4	2	3	3	3	3	3	2	2	1	3	2	2	159	61	2	3	5	1	3	3	4	3	2	3	4	2	3	4	4	2	2	2
59	1	1	1	1	4	4	3	2	3	1	1	3	1	3	2	1	4	2	3	3	3	3	3	2	2	1	3	2	2	159	61	2	3	5	1	3	3	4	3	2	3	4	2	3	4	4	2	2	2
59	1	1	1	1	4	4	3	2	3	1	1	3	1	3	2	1	4	2	3	3	3	3	3	2	2	1	3	2	2	159	61	2	3	5	1	3	3	4	3	2	3	4	2	3	4	4	2	2	2
60	1	1	1	1	3	3	4	3	5	4	4	4	3	3	2	3	3	2	3	4	4	4	3	5	2	4	2	2	2	174	70	2	1	1	1	4	4	3	4	2	4	4	2	4	4	4	2	2	2
60	1	1	1	1	3	3	4	3	5	4	4	4	3	3	2	3	3	2	3	4	4	4	3	5	2	4	2	2	2	174	70	2	1	1	1	4	4	3	4	2	4	4	2	4	4	4	2	2	2
60	1	1	1	1	3	3	4	3	5	4	4	4	3	3	2	3	3	2	3	4	4	4	3	5	2	4	2	2	2	174	70	2	1	1	1	4	4	3	4	2	4	4	2	4	4	4	2	2	2
60	1	1	1	1	3	3	4	3	5	4	4	4	3	3	2	3	3	2	3	4	4	4	3	5	2	4	2	2	2	174	70	2	1	1	1	4	4	3	4	2	4	4	2	4	4	4	2	2	2
60	1	1	1	1	3	3	4	3	5	4	4	4	3	3	2	3	3	2	3	4	4	4	3	5	2	4	2	2	2	174	70	2	1	1	1	4	4	3	4	2	4	4	2	4	4	4	2	2	2
60	1	1	1	1	3	3	4	3	5	4	4	4	3	3	2	3	3	2	3	4	4	4	3	5	2	4	2	2	2	174	70	2	1	1	1	4	4	3	4	2	4	4	2	4	4	4	2	2	2
60	1	1	1	1	3	3	4	3	5	4	4	4	3	3	2	3	3	2	3	4	4	4	3	5	2	4	2	2	2	174	70	2	1	1	1	4	4	3	4	2	4	4	2	4	4	4	2	2	2
60	1	1	1	1	3	3	4	3	5	4	4	4	3	3	2	3	3	2	3	4	4	4	3	5	2	4	2	2	2	174	70	2	1	1	1	4	4	3	4	2	4	4	2	4	4	4	2	2	2
60	1	1	1	1	3	3	4	3	5	4	4	4	3	3	2	3	3	2	3	4	4	4	3	5	2	4	2	2	2	174	70	2	1	1	1	4	4	3	4	2	4	4	2	4	4	4	2	2	2
60	1	1	1	1	3	3	4	3	5	4	4	4	3	3	2	3	3	2	3	4	4	4	3	5	2	4	2	2	2	174	70	2	1	1	1	4	4	3	4	2	4	4	2	4	4	4	2	2	2
60	1	1	1	1	3	3	4	3	5	4	4	4	3	3	2	3	3	2	3	4	4	4	3	5	2	4	2	2	2	174	70	2	1	1	1	4	4	3	4	2	4	4	2	4	4	4	2	2	2
60	1	1	1	1	3	3	4	3	5	4	4	4	3	3	2	3	3	2	3	4	4	4	3	5	2	4	2	2	2	174	70	2	1	1	1	4	4	3	4	2	4	4	2	4	4	4	2	2	2
61	1	1	1	1	4	4	2	2	4	3	4	5	5	3	2	2	3	4	4	3	5	4	5	2	2	3	2	2	2	165	75	4	2	1	1	4	4	4	4	4	4	4	2	4	4	4	2	2	2
61	1	1	1	1	4	4	2	2	4	3	4	5	5	3	2	2	3	4	4	3	5	4	5	2	2	3	2	2	2	165	75	4	2	1	1	4	4	4	4	4	4	4	2	4	4	4	2	2	2
61	1	1	1	1	4	4	2	2	4	3	4	5	5	3	2	2	3	4	4	3	5	4	5	2	2	3	2	2	2	165	75	4	2	1	1	4	4	4	4	4	4	4	2	4	4	4	2	2	2
61	1	1	1	1	4	4	2	2	4	3	4	5	5	3	2	2	3	4	4	3	5	4	5	2	2	3	2	2	2	165	75	4	2	1	1	4	4	4	4	4	4	4	2	4	4	4	2	2	2
61	1	1	1	1	4	4	2	2	4	3	4	5	5	3	2	2	3	4	4	3	5	4	5	2	2	3	2	2	2	165	75	4	2	1	1	4	4	4	4	4	4	4	2	4	4	4	2	2	2
61	1	1	1	1	4	4	2	2	4	3	4	5	5	3	2	2	3	4	4	3	5	4	5	2	2	3	2	2	2	165	75	4	2	1	1	4	4	4	4	4	4	4	2	4	4	4	2	2	2
61	1	1	1	1	4	4	2	2	4	3	4	5	5	3	2	2	3	4	4	3	5	4	5	2	2	3	2	2	2	165	75	4	2	1	1	4	4	4	4	4	4	4	2	4	4	4	2	2	2
61	1	1	1	1	4	4	2	2	4	3	4	5	5	3	2	2	3	4	4	3	5	4	5	2	2	3	2	2	2	165	75	4	2	1	1	4	4	4	4	4	4	4	2	4	4	4	2	2	2
61	1	1	1	1	4	4	2	2	4	3	4	5	5	3	2	2	3	4	4	3	5	4	5	2	2	3	2	2	2	165	75	4	2	1	1	4	4	4	4	4	4	4	2	4	4	4	2	2	2
61	1	1	1	1	4	4	2	2	4	3	4	5	5	3	2	2	3	4	4	3	5	4	5	2	2	3	2	2	2	165	75	4	2	1	1	4	4	4	4	4	4	4	2	4	4	4	2	2	2
61	1	1	1	1	4	4	2	2	4	3	4	5	5	3	2	2	3	4	4	3	5	4	5	2	2	3	2	2	2	165	75	4	2	1	1	4	4	4	4	4	4	4	2	4	4	4	2	2	2
61	1	1	1	1	4	4	2	2	4	3	4	5	5	3	2	2	3	4	4	3	5	4	5	2	2	3	2	2	2	165	75	4	2	1	1	4	4	4	4	4	4	4	2	4	4	4	2	2	2
62	1	1	1	1	3	4	3	3	4	4	3	4	2	3	4	2	3	2	5	4	4	4	4	1	2	4	2	2	2	175	80	4	1	2	1	4	4	4	5	2	4	5	2	4	4	4	2	2	2
62	1	1	1	1	3	4	3	3	4	4	3	4	2	3	4	2	3	2	5	4	4	4	4	1	2	4	2	2	2	175	80	4	1	2	1	4	4	4	5	2	4	5	2	4	4	4	2	2	2
62	1	1	1	1	3	4	3	3	4	4	3	4	2	3	4	2	3	2	5	4	4	4	4	1	2	4	2	2	2	175	80	4	1	2	1	4	4	4	5	2	4	5	2	4	4	4	2	2	2
62	1	1	1	1	3	4	3	3	4	4	3	4	2	3	4	2	3	2	5	4	4	4	4	1	2	4	2	2	2	175	80	4	1	2	1	4	4	4	5	2	4	5	2	4	4	4	2	2	2
62	1	1	1	1	3	4	3	3	4	4	3	4	2	3	4	2	3	2	5	4	4	4	4	1	2	4	2	2	2	175	80	4	1	2	1	4	4	4	5	2	4	5	2	4	4	4	2	2	2
62	1	1	1	1	3	4	3	3	4	4	3	4	2	3	4	2	3	2	5	4	4	4	4	1	2	4	2	2	2	175	80	4	1	2	1	4	4	4	5	2	4	5	2	4	4	4	2	2	2
62	1	1	1	1	3	4	3	3	4	4	3	4	2	3	4	2	3	2	5	4	4	4	4	1	2	4	2	2	2	175	80	4	1	2	1	4	4	4	5	2	4	5	2	4	4	4	2	2	2
62	1	1	1	1	3	4	3	3	4	4	3	4	2	3	4	2	3	2	5	4	4	4	4	1	2	4	2	2	2	175	80	4	1	2	1	4	4	4	5	2	4	5	2	4	4	4	2	2	2
62	1	1	1	1	3	4	3	3	4	4	3	4	2	3	4	2	3	2	5	4	4	4	4	1	2	4	2	2	2	175	80	4	1	2	1	4	4	4	5	2	4	5	2	4	4	4	2	2	2
62	1	1	1	1	3	4	3	3	4	4	3	4	2	3	4	2	3	2	5	4	4	4	4	1	2	4	2	2	2	175	80	4	1	2	1	4	4	4	5	2	4	5	2	4	4	4	2	2	2
62	1	1	1	1	3	4	3	3	4	4	3	4	2	3	4	2	3	2	5	4	4	4	4	1	2	4	2	2	2	175	80	4	1	2	1	4	4	4	5	2	4	5	2	4	4	4	2	2	2
62	1	1	1	1	3	4	3	3	4	4	3	4	2	3	4	2	3	2	5	4	4	4	4	1	2	4	2	2	2	175	80	4	1	2	1	4	4	4	5	2	4	5	2	4	4	4	2	2	2
63	1	1	1	1	2	4	3	3	4	3	4	4	4	3	4	3	3	4	5	4	5	4	5	1	1	4	2	3	2	173	82	1	1	1	1	5	4	5	5	1	5	5	2	5	4	4	2	2	2
63	1	1	1	1	2	4	3	3	4	3	4	4	4	3	4	3	3	4	5	4	5	4	5	1	1	4	2	3	2	173	82	1	1	1	1	5	4	5	5	1	5	5	2	5	4	4	2	2	2
63	1	1	1	1	2	4	3	3	4	3	4	4	4	3	4	3	3	4	5	4	5	4	5	1	1	4	2	3	2	173	82	1	1	1	1	5	4	5	5	1	5	5	2	5	4	4	2	2	2
63	1	1	1	1	2	4	3	3	4	3	4	4	4	3	4	3	3	4	5	4	5	4	5	1	1	4	2	3	2	173	82	1	1	1	1	5	4	5	5	1	5	5	2	5	4	4	2	2	2
63	1	1	1	1	2	4	3	3	4	3	4	4	4	3	4	3	3	4	5	4	5	4	5	1	1	4	2	3	2	173	82	1	1	1	1	5	4	5	5	1	5	5	2	5	4	4	2	2	2
63	1	1	1	1	2	4	3	3	4	3	4	4	4	3	4	3	3	4	5	4	5	4	5	1	1	4	2	3	2	173	82	1	1	1	1	5	4	5	5	1	5	5	2	5	4	4	2	2	2
63	1	1	1	1	2	4	3	3	4	3	4	4	4	3	4	3	3	4	5	4	5	4	5	1	1	4	2	3	2	173	82	1	1	1	1	5	4	5	5	1	5	5	2	5	4	4	2	2	2
63	1	1	1	1	2	4	3	3	4	3	4	4	4	3	4	3	3	4	5	4	5	4	5	1	1	4	2	3	2	173	82	1	1	1	1	5	4	5	5	1	5	5	2	5	4	4	2	2	2
63	1	1	1	1	2	4	3	3	4	3	4	4	4	3	4	3	3	4	5	4	5	4	5	1	1	4	2	3	2	173	82	1	1	1	1	5	4	5	5	1	5	5	2	5	4	4	2	2	2
63	1	1	1	1	2	4	3	3	4	3	4	4	4	3	4	3	3	4	5	4	5	4	5	1	1	4	2	3	2	173	82	1	1	1	1	5	4	5	5	1	5	5	2	5	4	4	2	2	2
63	1	1	1	1	2	4	3	3	4	3	4	4	4	3	4	3	3	4	5	4	5	4	5	1	1	4	2	3	2	173	82	1	1	1	1	5	4	5	5	1	5	5	2	5	4	4	2	2	2
63	1	1	1	1	2	4	3	3	4	3	4	4	4	3	4	3	3	4	5	4	5	4	5	1	1	4	2	3	2	173	82	1	1	1	1	5	4	5	5	1	5	5	2	5	4	4	2	2	2
64	1	1	1	1	5	4	2	3	3	4	3	4	3	4	4	2	2	2	5	4	5	4	4	4	2	3	2	2	2	170	73	1	2	2	1	4	3	4	4	4	3	3	3	5	4	4	2	2	2
64	1	1	1	1	5	4	2	3	3	4	3	4	3	4	4	2	2	2	5	4	5	4	4	4	2	3	2	2	2	170	73	1	2	2	1	4	3	4	4	4	3	3	3	5	4	4	2	2	2
64	1	1	1	1	5	4	2	3	3	4	3	4	3	4	4	2	2	2	5	4	5	4	4	4	2	3	2	2	2	170	73	1	2	2	1	4	3	4	4	4	3	3	3	5	4	4	2	2	2
64	1	1	1	1	5	4	2	3	3	4	3	4	3	4	4	2	2	2	5	4	5	4	4	4	2	3	2	2	2	170	73	1	2	2	1	4	3	4	4	4	3	3	3	5	4	4	2	2	2
64	1	1	1	1	5	4	2	3	3	4	3	4	3	4	4	2	2	2	5	4	5	4	4	4	2	3	2	2	2	170	73	1	2	2	1	4	3	4	4	4	3	3	3	5	4	4	2	2	2
64	1	1	1	1	5	4	2	3	3	4	3	4	3	4	4	2	2	2	5	4	5	4	4	4	2	3	2	2	2	170	73	1	2	2	1	4	3	4	4	4	3	3	3	5	4	4	2	2	2
64	1	1	1	1	5	4	2	3	3	4	3	4	3	4	4	2	2	2	5	4	5	4	4	4	2	3	2	2	2	170	73	1	2	2	1	4	3	4	4	4	3	3	3	5	4	4	2	2	2
64	1	1	1	1	5	4	2	3	3	4	3	4	3	4	4	2	2	2	5	4	5	4	4	4	2	3	2	2	2	170	73	1	2	2	1	4	3	4	4	4	3	3	3	5	4	4	2	2	2
64	1	1	1	1	5	4	2	3	3	4	3	4	3	4	4	2	2	2	5	4	5	4	4	4	2	3	2	2	2	170	73	1	2	2	1	4	3	4	4	4	3	3	3	5	4	4	2	2	2
64	1	1	1	1	5	4	2	3	3	4	3	4	3	4	4	2	2	2	5	4	5	4	4	4	2	3	2	2	2	170	73	1	2	2	1	4	3	4	4	4	3	3	3	5	4	4	2	2	2
64	1	1	1	1	5	4	2	3	3	4	3	4	3	4	4	2	2	2	5	4	5	4	4	4	2	3	2	2	2	170	73	1	2	2	1	4	3	4	4	4	3	3	3	5	4	4	2	2	2
64	1	1	1	1	5	4	2	3	3	4	3	4	3	4	4	2	2	2	5	4	5	4	4	4	2	3	2	2	2	170	73	1	2	2	1	4	3	4	4	4	3	3	3	5	4	4	2	2	2
65	1	1	1	1	5	4	3	3	5	3	4	4	3	4	3	3	3	1	4	3	3	4	4	1	2	1	2	2	2	165	67	1	2	2	3	4	5	4	4	3	2	4	3	4	4	4	2	2	2
65	1	1	1	1	5	4	3	3	5	3	4	4	3	4	3	3	3	1	4	3	3	4	4	1	2	1	2	2	2	165	67	1	2	2	3	4	5	4	4	3	2	4	3	4	4	4	2	2	2
65	1	1	1	1	5	4	3	3	5	3	4	4	3	4	3	3	3	1	4	3	3	4	4	1	2	1	2	2	2	165	67	1	2	2	3	4	5	4	4	3	2	4	3	4	4	4	2	2	2
65	1	1	1	1	5	4	3	3	5	3	4	4	3	4	3	3	3	1	4	3	3	4	4	1	2	1	2	2	2	165	67	1	2	2	3	4	5	4	4	3	2	4	3	4	4	4	2	2	2
65	1	1	1	1	5	4	3	3	5	3	4	4	3	4	3	3	3	1	4	3	3	4	4	1	2	1	2	2	2	165	67	1	2	2	3	4	5	4	4	3	2	4	3	4	4	4	2	2	2
65	1	1	1	1	5	4	3	3	5	3	4	4	3	4	3	3	3	1	4	3	3	4	4	1	2	1	2	2	2	165	67	1	2	2	3	4	5	4	4	3	2	4	3	4	4	4	2	2	2
65	1	1	1	1	5	4	3	3	5	3	4	4	3	4	3	3	3	1	4	3	3	4	4	1	2	1	2	2	2	165	67	1	2	2	3	4	5	4	4	3	2	4	3	4	4	4	2	2	2
65	1	1	1	1	5	4	3	3	5	3	4	4	3	4	3	3	3	1	4	3	3	4	4	1	2	1	2	2	2	165	67	1	2	2	3	4	5	4	4	3	2	4	3	4	4	4	2	2	2
65	1	1	1	1	5	4	3	3	5	3	4	4	3	4	3	3	3	1	4	3	3	4	4	1	2	1	2	2	2	165	67	1	2	2	3	4	5	4	4	3	2	4	3	4	4	4	2	2	2
65	1	1	1	1	5	4	3	3	5	3	4	4	3	4	3	3	3	1	4	3	3	4	4	1	2	1	2	2	2	165	67	1	2	2	3	4	5	4	4	3	2	4	3	4	4	4	2	2	2
65	1	1	1	1	5	4	3	3	5	3	4	4	3	4	3	3	3	1	4	3	3	4	4	1	2	1	2	2	2	165	67	1	2	2	3	4	5	4	4	3	2	4	3	4	4	4	2	2	2
65	1	1	1	1	5	4	3	3	5	3	4	4	3	4	3	3	3	1	4	3	3	4	4	1	2	1	2	2	2	165	67	1	2	2	3	4	5	4	4	3	2	4	3	4	4	4	2	2	2
66	1	1	1	1	1	4	3	2	4	1	2	3	4	4	4	3	2	3	4	4	4	4	4	1	5	3	2	2	2	180	89	4	3	2	1	3	4	4	3	2	3	4	3	4	4	4	2	2	2
66	1	1	1	1	1	4	3	2	4	1	2	3	4	4	4	3	2	3	4	4	4	4	4	1	5	3	2	2	2	180	89	4	3	2	1	3	4	4	3	2	3	4	3	4	4	4	2	2	2
66	1	1	1	1	1	4	3	2	4	1	2	3	4	4	4	3	2	3	4	4	4	4	4	1	5	3	2	2	2	180	89	4	3	2	1	3	4	4	3	2	3	4	3	4	4	4	2	2	2
66	1	1	1	1	1	4	3	2	4	1	2	3	4	4	4	3	2	3	4	4	4	4	4	1	5	3	2	2	2	180	89	4	3	2	1	3	4	4	3	2	3	4	3	4	4	4	2	2	2
66	1	1	1	1	1	4	3	2	4	1	2	3	4	4	4	3	2	3	4	4	4	4	4	1	5	3	2	2	2	180	89	4	3	2	1	3	4	4	3	2	3	4	3	4	4	4	2	2	2
66	1	1	1	1	1	4	3	2	4	1	2	3	4	4	4	3	2	3	4	4	4	4	4	1	5	3	2	2	2	180	89	4	3	2	1	3	4	4	3	2	3	4	3	4	4	4	2	2	2
66	1	1	1	1	1	4	3	2	4	1	2	3	4	4	4	3	2	3	4	4	4	4	4	1	5	3	2	2	2	180	89	4	3	2	1	3	4	4	3	2	3	4	3	4	4	4	2	2	2
66	1	1	1	1	1	4	3	2	4	1	2	3	4	4	4	3	2	3	4	4	4	4	4	1	5	3	2	2	2	180	89	4	3	2	1	3	4	4	3	2	3	4	3	4	4	4	2	2	2
66	1	1	1	1	1	4	3	2	4	1	2	3	4	4	4	3	2	3	4	4	4	4	4	1	5	3	2	2	2	180	89	4	3	2	1	3	4	4	3	2	3	4	3	4	4	4	2	2	2
66	1	1	1	1	1	4	3	2	4	1	2	3	4	4	4	3	2	3	4	4	4	4	4	1	5	3	2	2	2	180	89	4	3	2	1	3	4	4	3	2	3	4	3	4	4	4	2	2	2
66	1	1	1	1	1	4	3	2	4	1	2	3	4	4	4	3	2	3	4	4	4	4	4	1	5	3	2	2	2	180	89	4	3	2	1	3	4	4	3	2	3	4	3	4	4	4	2	2	2
66	1	1	1	1	1	4	3	2	4	1	2	3	4	4	4	3	2	3	4	4	4	4	4	1	5	3	2	2	2	180	89	4	3	2	1	3	4	4	3	2	3	4	3	4	4	4	2	2	2
67	1	1	1	1	1	4	2	4	4	3	4	4	3	3	3	2	2	3	4	4	5	4	3	1	5	2	2	2	2	177	86	2	1	2	1	3	4	3	4	3	4	4	3	4	4	4	2	2	2
67	1	1	1	1	1	4	2	4	4	3	4	4	3	3	3	2	2	3	4	4	5	4	3	1	5	2	2	2	2	177	86	2	1	2	1	3	4	3	4	3	4	4	3	4	4	4	2	2	2
67	1	1	1	1	1	4	2	4	4	3	4	4	3	3	3	2	2	3	4	4	5	4	3	1	5	2	2	2	2	177	86	2	1	2	1	3	4	3	4	3	4	4	3	4	4	4	2	2	2
67	1	1	1	1	1	4	2	4	4	3	4	4	3	3	3	2	2	3	4	4	5	4	3	1	5	2	2	2	2	177	86	2	1	2	1	3	4	3	4	3	4	4	3	4	4	4	2	2	2
67	1	1	1	1	1	4	2	4	4	3	4	4	3	3	3	2	2	3	4	4	5	4	3	1	5	2	2	2	2	177	86	2	1	2	1	3	4	3	4	3	4	4	3	4	4	4	2	2	2
67	1	1	1	1	1	4	2	4	4	3	4	4	3	3	3	2	2	3	4	4	5	4	3	1	5	2	2	2	2	177	86	2	1	2	1	3	4	3	4	3	4	4	3	4	4	4	2	2	2
67	1	1	1	1	1	4	2	4	4	3	4	4	3	3	3	2	2	3	4	4	5	4	3	1	5	2	2	2	2	177	86	2	1	2	1	3	4	3	4	3	4	4	3	4	4	4	2	2	2
67	1	1	1	1	1	4	2	4	4	3	4	4	3	3	3	2	2	3	4	4	5	4	3	1	5	2	2	2	2	177	86	2	1	2	1	3	4	3	4	3	4	4	3	4	4	4	2	2	2
67	1	1	1	1	1	4	2	4	4	3	4	4	3	3	3	2	2	3	4	4	5	4	3	1	5	2	2	2	2	177	86	2	1	2	1	3	4	3	4	3	4	4	3	4	4	4	2	2	2
67	1	1	1	1	1	4	2	4	4	3	4	4	3	3	3	2	2	3	4	4	5	4	3	1	5	2	2	2	2	177	86	2	1	2	1	3	4	3	4	3	4	4	3	4	4	4	2	2	2
67	1	1	1	1	1	4	2	4	4	3	4	4	3	3	3	2	2	3	4	4	5	4	3	1	5	2	2	2	2	177	86	2	1	2	1	3	4	3	4	3	4	4	3	4	4	4	2	2	2
67	1	1	1	1	1	4	2	4	4	3	4	4	3	3	3	2	2	3	4	4	5	4	3	1	5	2	2	2	2	177	86	2	1	2	1	3	4	3	4	3	4	4	3	4	4	4	2	2	2
68	1	1	1	1	2	4	3	2	5	4	3	4	4	3	4	3	3	3	4	3	4	4	3	1	3	4	2	2	2	186	80	1	1	2	1	4	4	4	4	3	4	4	3	4	4	4	2	2	2
68	1	1	1	1	2	4	3	2	5	4	3	4	4	3	4	3	3	3	4	3	4	4	3	1	3	4	2	2	2	186	80	1	1	2	1	4	4	4	4	3	4	4	3	4	4	4	2	2	2
68	1	1	1	1	2	4	3	2	5	4	3	4	4	3	4	3	3	3	4	3	4	4	3	1	3	4	2	2	2	186	80	1	1	2	1	4	4	4	4	3	4	4	3	4	4	4	2	2	2
68	1	1	1	1	2	4	3	2	5	4	3	4	4	3	4	3	3	3	4	3	4	4	3	1	3	4	2	2	2	186	80	1	1	2	1	4	4	4	4	3	4	4	3	4	4	4	2	2	2
68	1	1	1	1	2	4	3	2	5	4	3	4	4	3	4	3	3	3	4	3	4	4	3	1	3	4	2	2	2	186	80	1	1	2	1	4	4	4	4	3	4	4	3	4	4	4	2	2	2
68	1	1	1	1	2	4	3	2	5	4	3	4	4	3	4	3	3	3	4	3	4	4	3	1	3	4	2	2	2	186	80	1	1	2	1	4	4	4	4	3	4	4	3	4	4	4	2	2	2
68	1	1	1	1	2	4	3	2	5	4	3	4	4	3	4	3	3	3	4	3	4	4	3	1	3	4	2	2	2	186	80	1	1	2	1	4	4	4	4	3	4	4	3	4	4	4	2	2	2
68	1	1	1	1	2	4	3	2	5	4	3	4	4	3	4	3	3	3	4	3	4	4	3	1	3	4	2	2	2	186	80	1	1	2	1	4	4	4	4	3	4	4	3	4	4	4	2	2	2
68	1	1	1	1	2	4	3	2	5	4	3	4	4	3	4	3	3	3	4	3	4	4	3	1	3	4	2	2	2	186	80	1	1	2	1	4	4	4	4	3	4	4	3	4	4	4	2	2	2
68	1	1	1	1	2	4	3	2	5	4	3	4	4	3	4	3	3	3	4	3	4	4	3	1	3	4	2	2	2	186	80	1	1	2	1	4	4	4	4	3	4	4	3	4	4	4	2	2	2
68	1	1	1	1	2	4	3	2	5	4	3	4	4	3	4	3	3	3	4	3	4	4	3	1	3	4	2	2	2	186	80	1	1	2	1	4	4	4	4	3	4	4	3	4	4	4	2	2	2
68	1	1	1	1	2	4	3	2	5	4	3	4	4	3	4	3	3	3	4	3	4	4	3	1	3	4	2	2	2	186	80	1	1	2	1	4	4	4	4	3	4	4	3	4	4	4	2	2	2
69	1	1	1	1	3	4	2	3	4	2	3	3	2	3	4	2	3	2	4	3	4	3	4	1	5	3	2	2	2	176	77	1	1	2	2	4	5	4	4	3	4	4	3	4	4	4	2	2	2
69	1	1	1	1	3	4	2	3	4	2	3	3	2	3	4	2	3	2	4	3	4	3	4	1	5	3	2	2	2	176	77	1	1	2	2	4	5	4	4	3	4	4	3	4	4	4	2	2	2
69	1	1	1	1	3	4	2	3	4	2	3	3	2	3	4	2	3	2	4	3	4	3	4	1	5	3	2	2	2	176	77	1	1	2	2	4	5	4	4	3	4	4	3	4	4	4	2	2	2
69	1	1	1	1	3	4	2	3	4	2	3	3	2	3	4	2	3	2	4	3	4	3	4	1	5	3	2	2	2	176	77	1	1	2	2	4	5	4	4	3	4	4	3	4	4	4	2	2	2
69	1	1	1	1	3	4	2	3	4	2	3	3	2	3	4	2	3	2	4	3	4	3	4	1	5	3	2	2	2	176	77	1	1	2	2	4	5	4	4	3	4	4	3	4	4	4	2	2	2
69	1	1	1	1	3	4	2	3	4	2	3	3	2	3	4	2	3	2	4	3	4	3	4	1	5	3	2	2	2	176	77	1	1	2	2	4	5	4	4	3	4	4	3	4	4	4	2	2	2
69	1	1	1	1	3	4	2	3	4	2	3	3	2	3	4	2	3	2	4	3	4	3	4	1	5	3	2	2	2	176	77	1	1	2	2	4	5	4	4	3	4	4	3	4	4	4	2	2	2
69	1	1	1	1	3	4	2	3	4	2	3	3	2	3	4	2	3	2	4	3	4	3	4	1	5	3	2	2	2	176	77	1	1	2	2	4	5	4	4	3	4	4	3	4	4	4	2	2	2
69	1	1	1	1	3	4	2	3	4	2	3	3	2	3	4	2	3	2	4	3	4	3	4	1	5	3	2	2	2	176	77	1	1	2	2	4	5	4	4	3	4	4	3	4	4	4	2	2	2
69	1	1	1	1	3	4	2	3	4	2	3	3	2	3	4	2	3	2	4	3	4	3	4	1	5	3	2	2	2	176	77	1	1	2	2	4	5	4	4	3	4	4	3	4	4	4	2	2	2
69	1	1	1	1	3	4	2	3	4	2	3	3	2	3	4	2	3	2	4	3	4	3	4	1	5	3	2	2	2	176	77	1	1	2	2	4	5	4	4	3	4	4	3	4	4	4	2	2	2
69	1	1	1	1	3	4	2	3	4	2	3	3	2	3	4	2	3	2	4	3	4	3	4	1	5	3	2	2	2	176	77	1	1	2	2	4	5	4	4	3	4	4	3	4	4	4	2	2	2
70	1	1	1	1	2	4	3	3	3	4	4	4	3	3	3	2	2	3	4	2	3	4	4	1	5	1	2	2	2	178	70	1	2	2	1	4	4	3	4	3	4	4	3	5	4	4	2	2	2
70	1	1	1	1	2	4	3	3	3	4	4	4	3	3	3	2	2	3	4	2	3	4	4	1	5	1	2	2	2	178	70	1	2	2	1	4	4	3	4	3	4	4	3	5	4	4	2	2	2
70	1	1	1	1	2	4	3	3	3	4	4	4	3	3	3	2	2	3	4	2	3	4	4	1	5	1	2	2	2	178	70	1	2	2	1	4	4	3	4	3	4	4	3	5	4	4	2	2	2
70	1	1	1	1	2	4	3	3	3	4	4	4	3	3	3	2	2	3	4	2	3	4	4	1	5	1	2	2	2	178	70	1	2	2	1	4	4	3	4	3	4	4	3	5	4	4	2	2	2
70	1	1	1	1	2	4	3	3	3	4	4	4	3	3	3	2	2	3	4	2	3	4	4	1	5	1	2	2	2	178	70	1	2	2	1	4	4	3	4	3	4	4	3	5	4	4	2	2	2
70	1	1	1	1	2	4	3	3	3	4	4	4	3	3	3	2	2	3	4	2	3	4	4	1	5	1	2	2	2	178	70	1	2	2	1	4	4	3	4	3	4	4	3	5	4	4	2	2	2
70	1	1	1	1	2	4	3	3	3	4	4	4	3	3	3	2	2	3	4	2	3	4	4	1	5	1	2	2	2	178	70	1	2	2	1	4	4	3	4	3	4	4	3	5	4	4	2	2	2
70	1	1	1	1	2	4	3	3	3	4	4	4	3	3	3	2	2	3	4	2	3	4	4	1	5	1	2	2	2	178	70	1	2	2	1	4	4	3	4	3	4	4	3	5	4	4	2	2	2
70	1	1	1	1	2	4	3	3	3	4	4	4	3	3	3	2	2	3	4	2	3	4	4	1	5	1	2	2	2	178	70	1	2	2	1	4	4	3	4	3	4	4	3	5	4	4	2	2	2
70	1	1	1	1	2	4	3	3	3	4	4	4	3	3	3	2	2	3	4	2	3	4	4	1	5	1	2	2	2	178	70	1	2	2	1	4	4	3	4	3	4	4	3	5	4	4	2	2	2
70	1	1	1	1	2	4	3	3	3	4	4	4	3	3	3	2	2	3	4	2	3	4	4	1	5	1	2	2	2	178	70	1	2	2	1	4	4	3	4	3	4	4	3	5	4	4	2	2	2
70	1	1	1	1	2	4	3	3	3	4	4	4	3	3	3	2	2	3	4	2	3	4	4	1	5	1	2	2	2	178	70	1	2	2	1	4	4	3	4	3	4	4	3	5	4	4	2	2	2
71	1	1	1	1	3	4	3	3	5	3	3	3	3	3	3	3	3	4	2	2	5	5	3	6	3	1	1	2	2	186	75	1	2	1	3	4	5	5	5	2	5	5	3	3	4	4	2	2	2
71	1	1	1	1	3	4	3	3	5	3	3	3	3	3	3	3	3	4	2	2	5	5	3	6	3	1	1	2	2	186	75	1	2	1	3	4	5	5	5	2	5	5	3	3	4	4	2	2	2
71	1	1	1	1	3	4	3	3	5	3	3	3	3	3	3	3	3	4	2	2	5	5	3	6	3	1	1	2	2	186	75	1	2	1	3	4	5	5	5	2	5	5	3	3	4	4	2	2	2
71	1	1	1	1	3	4	3	3	5	3	3	3	3	3	3	3	3	4	2	2	5	5	3	6	3	1	1	2	2	186	75	1	2	1	3	4	5	5	5	2	5	5	3	3	4	4	2	2	2
71	1	1	1	1	3	4	3	3	5	3	3	3	3	3	3	3	3	4	2	2	5	5	3	6	3	1	1	2	2	186	75	1	2	1	3	4	5	5	5	2	5	5	3	3	4	4	2	2	2
71	1	1	1	1	3	4	3	3	5	3	3	3	3	3	3	3	3	4	2	2	5	5	3	6	3	1	1	2	2	186	75	1	2	1	3	4	5	5	5	2	5	5	3	3	4	4	2	2	2
71	1	1	1	1	3	4	3	3	5	3	3	3	3	3	3	3	3	4	2	2	5	5	3	6	3	1	1	2	2	186	75	1	2	1	3	4	5	5	5	2	5	5	3	3	4	4	2	2	2
71	1	1	1	1	3	4	3	3	5	3	3	3	3	3	3	3	3	4	2	2	5	5	3	6	3	1	1	2	2	186	75	1	2	1	3	4	5	5	5	2	5	5	3	3	4	4	2	2	2
71	1	1	1	1	3	4	3	3	5	3	3	3	3	3	3	3	3	4	2	2	5	5	3	6	3	1	1	2	2	186	75	1	2	1	3	4	5	5	5	2	5	5	3	3	4	4	2	2	2
71	1	1	1	1	3	4	3	3	5	3	3	3	3	3	3	3	3	4	2	2	5	5	3	6	3	1	1	2	2	186	75	1	2	1	3	4	5	5	5	2	5	5	3	3	4	4	2	2	2
71	1	1	1	1	3	4	3	3	5	3	3	3	3	3	3	3	3	4	2	2	5	5	3	6	3	1	1	2	2	186	75	1	2	1	3	4	5	5	5	2	5	5	3	3	4	4	2	2	2
71	1	1	1	1	3	4	3	3	5	3	3	3	3	3	3	3	3	4	2	2	5	5	3	6	3	1	1	2	2	186	75	1	2	1	3	4	5	5	5	2	5	5	3	3	4	4	2	2	2
72	1	1	1	1	4	4	2	1	4	2	3	5	1	2	4	2	2	2	3	3	3	3	3	1	5	4	3	2	2	155	50	1	3	2	4	4	4	4	4	1	4	4	4	4	4	4	2	2	2
72	1	1	1	1	4	4	2	1	4	2	3	5	1	2	4	2	2	2	3	3	3	3	3	1	5	4	3	2	2	155	50	1	3	2	4	4	4	4	4	1	4	4	4	4	4	4	2	2	2
72	1	1	1	1	4	4	2	1	4	2	3	5	1	2	4	2	2	2	3	3	3	3	3	1	5	4	3	2	2	155	50	1	3	2	4	4	4	4	4	1	4	4	4	4	4	4	2	2	2
72	1	1	1	1	4	4	2	1	4	2	3	5	1	2	4	2	2	2	3	3	3	3	3	1	5	4	3	2	2	155	50	1	3	2	4	4	4	4	4	1	4	4	4	4	4	4	2	2	2
72	1	1	1	1	4	4	2	1	4	2	3	5	1	2	4	2	2	2	3	3	3	3	3	1	5	4	3	2	2	155	50	1	3	2	4	4	4	4	4	1	4	4	4	4	4	4	2	2	2
72	1	1	1	1	4	4	2	1	4	2	3	5	1	2	4	2	2	2	3	3	3	3	3	1	5	4	3	2	2	155	50	1	3	2	4	4	4	4	4	1	4	4	4	4	4	4	2	2	2
72	1	1	1	1	4	4	2	1	4	2	3	5	1	2	4	2	2	2	3	3	3	3	3	1	5	4	3	2	2	155	50	1	3	2	4	4	4	4	4	1	4	4	4	4	4	4	2	2	2
72	1	1	1	1	4	4	2	1	4	2	3	5	1	2	4	2	2	2	3	3	3	3	3	1	5	4	3	2	2	155	50	1	3	2	4	4	4	4	4	1	4	4	4	4	4	4	2	2	2
72	1	1	1	1	4	4	2	1	4	2	3	5	1	2	4	2	2	2	3	3	3	3	3	1	5	4	3	2	2	155	50	1	3	2	4	4	4	4	4	1	4	4	4	4	4	4	2	2	2
72	1	1	1	1	4	4	2	1	4	2	3	5	1	2	4	2	2	2	3	3	3	3	3	1	5	4	3	2	2	155	50	1	3	2	4	4	4	4	4	1	4	4	4	4	4	4	2	2	2
72	1	1	1	1	4	4	2	1	4	2	3	5	1	2	4	2	2	2	3	3	3	3	3	1	5	4	3	2	2	155	50	1	3	2	4	4	4	4	4	1	4	4	4	4	4	4	2	2	2
72	1	1	1	1	4	4	2	1	4	2	3	5	1	2	4	2	2	2	3	3	3	3	3	1	5	4	3	2	2	155	50	1	3	2	4	4	4	4	4	1	4	4	4	4	4	4	2	2	2
73	1	1	1	1	4	5	4	3	4	3	3	4	4	3	4	3	4	4	3	4	5	5	4	4	2	3	1	2	2	158	65	1	1	4	3	3	4	4	4	4	4	4	4	3	4	4	2	2	2
73	1	1	1	1	4	5	4	3	4	3	3	4	4	3	4	3	4	4	3	4	5	5	4	4	2	3	1	2	2	158	65	1	1	4	3	3	4	4	4	4	4	4	4	3	4	4	2	2	2
73	1	1	1	1	4	5	4	3	4	3	3	4	4	3	4	3	4	4	3	4	5	5	4	4	2	3	1	2	2	158	65	1	1	4	3	3	4	4	4	4	4	4	4	3	4	4	2	2	2
73	1	1	1	1	4	5	4	3	4	3	3	4	4	3	4	3	4	4	3	4	5	5	4	4	2	3	1	2	2	158	65	1	1	4	3	3	4	4	4	4	4	4	4	3	4	4	2	2	2
73	1	1	1	1	4	5	4	3	4	3	3	4	4	3	4	3	4	4	3	4	5	5	4	4	2	3	1	2	2	158	65	1	1	4	3	3	4	4	4	4	4	4	4	3	4	4	2	2	2
73	1	1	1	1	4	5	4	3	4	3	3	4	4	3	4	3	4	4	3	4	5	5	4	4	2	3	1	2	2	158	65	1	1	4	3	3	4	4	4	4	4	4	4	3	4	4	2	2	2
73	1	1	1	1	4	5	4	3	4	3	3	4	4	3	4	3	4	4	3	4	5	5	4	4	2	3	1	2	2	158	65	1	1	4	3	3	4	4	4	4	4	4	4	3	4	4	2	2	2
73	1	1	1	1	4	5	4	3	4	3	3	4	4	3	4	3	4	4	3	4	5	5	4	4	2	3	1	2	2	158	65	1	1	4	3	3	4	4	4	4	4	4	4	3	4	4	2	2	2
73	1	1	1	1	4	5	4	3	4	3	3	4	4	3	4	3	4	4	3	4	5	5	4	4	2	3	1	2	2	158	65	1	1	4	3	3	4	4	4	4	4	4	4	3	4	4	2	2	2
73	1	1	1	1	4	5	4	3	4	3	3	4	4	3	4	3	4	4	3	4	5	5	4	4	2	3	1	2	2	158	65	1	1	4	3	3	4	4	4	4	4	4	4	3	4	4	2	2	2
73	1	1	1	1	4	5	4	3	4	3	3	4	4	3	4	3	4	4	3	4	5	5	4	4	2	3	1	2	2	158	65	1	1	4	3	3	4	4	4	4	4	4	4	3	4	4	2	2	2
73	1	1	1	1	4	5	4	3	4	3	3	4	4	3	4	3	4	4	3	4	5	5	4	4	2	3	1	2	2	158	65	1	1	4	3	3	4	4	4	4	4	4	4	3	4	4	2	2	2
74	1	1	1	1	3	4	3	2	3	3	3	4	4	4	4	1	4	1	5	5	4	5	5	1	2	2	2	2	2	166	52	1	3	2	3	5	4	4	5	3	5	4	4	5	4	4	2	2	2
74	1	1	1	1	3	4	3	2	3	3	3	4	4	4	4	1	4	1	5	5	4	5	5	1	2	2	2	2	2	166	52	1	3	2	3	5	4	4	5	3	5	4	4	5	4	4	2	2	2
74	1	1	1	1	3	4	3	2	3	3	3	4	4	4	4	1	4	1	5	5	4	5	5	1	2	2	2	2	2	166	52	1	3	2	3	5	4	4	5	3	5	4	4	5	4	4	2	2	2
74	1	1	1	1	3	4	3	2	3	3	3	4	4	4	4	1	4	1	5	5	4	5	5	1	2	2	2	2	2	166	52	1	3	2	3	5	4	4	5	3	5	4	4	5	4	4	2	2	2
74	1	1	1	1	3	4	3	2	3	3	3	4	4	4	4	1	4	1	5	5	4	5	5	1	2	2	2	2	2	166	52	1	3	2	3	5	4	4	5	3	5	4	4	5	4	4	2	2	2
74	1	1	1	1	3	4	3	2	3	3	3	4	4	4	4	1	4	1	5	5	4	5	5	1	2	2	2	2	2	166	52	1	3	2	3	5	4	4	5	3	5	4	4	5	4	4	2	2	2
74	1	1	1	1	3	4	3	2	3	3	3	4	4	4	4	1	4	1	5	5	4	5	5	1	2	2	2	2	2	166	52	1	3	2	3	5	4	4	5	3	5	4	4	5	4	4	2	2	2
74	1	1	1	1	3	4	3	2	3	3	3	4	4	4	4	1	4	1	5	5	4	5	5	1	2	2	2	2	2	166	52	1	3	2	3	5	4	4	5	3	5	4	4	5	4	4	2	2	2
74	1	1	1	1	3	4	3	2	3	3	3	4	4	4	4	1	4	1	5	5	4	5	5	1	2	2	2	2	2	166	52	1	3	2	3	5	4	4	5	3	5	4	4	5	4	4	2	2	2
74	1	1	1	1	3	4	3	2	3	3	3	4	4	4	4	1	4	1	5	5	4	5	5	1	2	2	2	2	2	166	52	1	3	2	3	5	4	4	5	3	5	4	4	5	4	4	2	2	2
74	1	1	1	1	3	4	3	2	3	3	3	4	4	4	4	1	4	1	5	5	4	5	5	1	2	2	2	2	2	166	52	1	3	2	3	5	4	4	5	3	5	4	4	5	4	4	2	2	2
74	1	1	1	1	3	4	3	2	3	3	3	4	4	4	4	1	4	1	5	5	4	5	5	1	2	2	2	2	2	166	52	1	3	2	3	5	4	4	5	3	5	4	4	5	4	4	2	2	2
75	1	1	1	1	4	2	2	1	5	1	1	1	1	1	2	1	2	1	1	2	5	5	5	2	6	2	2	2	2	157	55	3	2	2	4	5	5	4	4	4	4	5	4	4	4	4	2	2	2
75	1	1	1	1	4	2	2	1	5	1	1	1	1	1	2	1	2	1	1	2	5	5	5	2	6	2	2	2	2	157	55	3	2	2	4	5	5	4	4	4	4	5	4	4	4	4	2	2	2
75	1	1	1	1	4	2	2	1	5	1	1	1	1	1	2	1	2	1	1	2	5	5	5	2	6	2	2	2	2	157	55	3	2	2	4	5	5	4	4	4	4	5	4	4	4	4	2	2	2
75	1	1	1	1	4	2	2	1	5	1	1	1	1	1	2	1	2	1	1	2	5	5	5	2	6	2	2	2	2	157	55	3	2	2	4	5	5	4	4	4	4	5	4	4	4	4	2	2	2
75	1	1	1	1	4	2	2	1	5	1	1	1	1	1	2	1	2	1	1	2	5	5	5	2	6	2	2	2	2	157	55	3	2	2	4	5	5	4	4	4	4	5	4	4	4	4	2	2	2
75	1	1	1	1	4	2	2	1	5	1	1	1	1	1	2	1	2	1	1	2	5	5	5	2	6	2	2	2	2	157	55	3	2	2	4	5	5	4	4	4	4	5	4	4	4	4	2	2	2
75	1	1	1	1	4	2	2	1	5	1	1	1	1	1	2	1	2	1	1	2	5	5	5	2	6	2	2	2	2	157	55	3	2	2	4	5	5	4	4	4	4	5	4	4	4	4	2	2	2
75	1	1	1	1	4	2	2	1	5	1	1	1	1	1	2	1	2	1	1	2	5	5	5	2	6	2	2	2	2	157	55	3	2	2	4	5	5	4	4	4	4	5	4	4	4	4	2	2	2
75	1	1	1	1	4	2	2	1	5	1	1	1	1	1	2	1	2	1	1	2	5	5	5	2	6	2	2	2	2	157	55	3	2	2	4	5	5	4	4	4	4	5	4	4	4	4	2	2	2
75	1	1	1	1	4	2	2	1	5	1	1	1	1	1	2	1	2	1	1	2	5	5	5	2	6	2	2	2	2	157	55	3	2	2	4	5	5	4	4	4	4	5	4	4	4	4	2	2	2
75	1	1	1	1	4	2	2	1	5	1	1	1	1	1	2	1	2	1	1	2	5	5	5	2	6	2	2	2	2	157	55	3	2	2	4	5	5	4	4	4	4	5	4	4	4	4	2	2	2
75	1	1	1	1	4	2	2	1	5	1	1	1	1	1	2	1	2	1	1	2	5	5	5	2	6	2	2	2	2	157	55	3	2	2	4	5	5	4	4	4	4	5	4	4	4	4	2	2	2
76	1	1	1	1	5	5	5	4	5	4	3	3	5	4	5	4	4	5	5	4	5	4	5	5	3	4	1	2	2	180	75	2	1	1	1	5	4	4	5	5	5	4	5	3	4	4	2	2	2
76	1	1	1	1	5	5	5	4	5	4	3	3	5	4	5	4	4	5	5	4	5	4	5	5	3	4	1	2	2	180	75	2	1	1	1	5	4	4	5	5	5	4	5	3	4	4	2	2	2
76	1	1	1	1	5	5	5	4	5	4	3	3	5	4	5	4	4	5	5	4	5	4	5	5	3	4	1	2	2	180	75	2	1	1	1	5	4	4	5	5	5	4	5	3	4	4	2	2	2
76	1	1	1	1	5	5	5	4	5	4	3	3	5	4	5	4	4	5	5	4	5	4	5	5	3	4	1	2	2	180	75	2	1	1	1	5	4	4	5	5	5	4	5	3	4	4	2	2	2
76	1	1	1	1	5	5	5	4	5	4	3	3	5	4	5	4	4	5	5	4	5	4	5	5	3	4	1	2	2	180	75	2	1	1	1	5	4	4	5	5	5	4	5	3	4	4	2	2	2
76	1	1	1	1	5	5	5	4	5	4	3	3	5	4	5	4	4	5	5	4	5	4	5	5	3	4	1	2	2	180	75	2	1	1	1	5	4	4	5	5	5	4	5	3	4	4	2	2	2
76	1	1	1	1	5	5	5	4	5	4	3	3	5	4	5	4	4	5	5	4	5	4	5	5	3	4	1	2	2	180	75	2	1	1	1	5	4	4	5	5	5	4	5	3	4	4	2	2	2
76	1	1	1	1	5	5	5	4	5	4	3	3	5	4	5	4	4	5	5	4	5	4	5	5	3	4	1	2	2	180	75	2	1	1	1	5	4	4	5	5	5	4	5	3	4	4	2	2	2
76	1	1	1	1	5	5	5	4	5	4	3	3	5	4	5	4	4	5	5	4	5	4	5	5	3	4	1	2	2	180	75	2	1	1	1	5	4	4	5	5	5	4	5	3	4	4	2	2	2
76	1	1	1	1	5	5	5	4	5	4	3	3	5	4	5	4	4	5	5	4	5	4	5	5	3	4	1	2	2	180	75	2	1	1	1	5	4	4	5	5	5	4	5	3	4	4	2	2	2
76	1	1	1	1	5	5	5	4	5	4	3	3	5	4	5	4	4	5	5	4	5	4	5	5	3	4	1	2	2	180	75	2	1	1	1	5	4	4	5	5	5	4	5	3	4	4	2	2	2
76	1	1	1	1	5	5	5	4	5	4	3	3	5	4	5	4	4	5	5	4	5	4	5	5	3	4	1	2	2	180	75	2	1	1	1	5	4	4	5	5	5	4	5	3	4	4	2	2	2
77	1	1	1	1	5	4	3	2	4	2	3	4	2	2	3	2	1	2	4	4	4	4	4	1	5	4	2	2	2	165	55	1	1	4	1	4	4	4	4	1	3	4	1	5	5	4	2	2	2
77	1	1	1	1	5	4	3	2	4	2	3	4	2	2	3	2	1	2	4	4	4	4	4	1	5	4	2	2	2	165	55	1	1	4	1	4	4	4	4	1	3	4	1	5	5	4	2	2	2
77	1	1	1	1	5	4	3	2	4	2	3	4	2	2	3	2	1	2	4	4	4	4	4	1	5	4	2	2	2	165	55	1	1	4	1	4	4	4	4	1	3	4	1	5	5	4	2	2	2
77	1	1	1	1	5	4	3	2	4	2	3	4	2	2	3	2	1	2	4	4	4	4	4	1	5	4	2	2	2	165	55	1	1	4	1	4	4	4	4	1	3	4	1	5	5	4	2	2	2
77	1	1	1	1	5	4	3	2	4	2	3	4	2	2	3	2	1	2	4	4	4	4	4	1	5	4	2	2	2	165	55	1	1	4	1	4	4	4	4	1	3	4	1	5	5	4	2	2	2
77	1	1	1	1	5	4	3	2	4	2	3	4	2	2	3	2	1	2	4	4	4	4	4	1	5	4	2	2	2	165	55	1	1	4	1	4	4	4	4	1	3	4	1	5	5	4	2	2	2
77	1	1	1	1	5	4	3	2	4	2	3	4	2	2	3	2	1	2	4	4	4	4	4	1	5	4	2	2	2	165	55	1	1	4	1	4	4	4	4	1	3	4	1	5	5	4	2	2	2
77	1	1	1	1	5	4	3	2	4	2	3	4	2	2	3	2	1	2	4	4	4	4	4	1	5	4	2	2	2	165	55	1	1	4	1	4	4	4	4	1	3	4	1	5	5	4	2	2	2
77	1	1	1	1	5	4	3	2	4	2	3	4	2	2	3	2	1	2	4	4	4	4	4	1	5	4	2	2	2	165	55	1	1	4	1	4	4	4	4	1	3	4	1	5	5	4	2	2	2
77	1	1	1	1	5	4	3	2	4	2	3	4	2	2	3	2	1	2	4	4	4	4	4	1	5	4	2	2	2	165	55	1	1	4	1	4	4	4	4	1	3	4	1	5	5	4	2	2	2
77	1	1	1	1	5	4	3	2	4	2	3	4	2	2	3	2	1	2	4	4	4	4	4	1	5	4	2	2	2	165	55	1	1	4	1	4	4	4	4	1	3	4	1	5	5	4	2	2	2
77	1	1	1	1	5	4	3	2	4	2	3	4	2	2	3	2	1	2	4	4	4	4	4	1	5	4	2	2	2	165	55	1	1	4	1	4	4	4	4	1	3	4	1	5	5	4	2	2	2
78	1	1	1	1	5	3	3	2	4	3	3	4	3	3	2	2	2	2	2	2	3	3	3	4	5	5	2	2	2	165	50	1	2	2	2	5	5	4	4	1	4	4	1	5	5	4	2	2	2
78	1	1	1	1	5	3	3	2	4	3	3	4	3	3	2	2	2	2	2	2	3	3	3	4	5	5	2	2	2	165	50	1	2	2	2	5	5	4	4	1	4	4	1	5	5	4	2	2	2
78	1	1	1	1	5	3	3	2	4	3	3	4	3	3	2	2	2	2	2	2	3	3	3	4	5	5	2	2	2	165	50	1	2	2	2	5	5	4	4	1	4	4	1	5	5	4	2	2	2
78	1	1	1	1	5	3	3	2	4	3	3	4	3	3	2	2	2	2	2	2	3	3	3	4	5	5	2	2	2	165	50	1	2	2	2	5	5	4	4	1	4	4	1	5	5	4	2	2	2
78	1	1	1	1	5	3	3	2	4	3	3	4	3	3	2	2	2	2	2	2	3	3	3	4	5	5	2	2	2	165	50	1	2	2	2	5	5	4	4	1	4	4	1	5	5	4	2	2	2
78	1	1	1	1	5	3	3	2	4	3	3	4	3	3	2	2	2	2	2	2	3	3	3	4	5	5	2	2	2	165	50	1	2	2	2	5	5	4	4	1	4	4	1	5	5	4	2	2	2
78	1	1	1	1	5	3	3	2	4	3	3	4	3	3	2	2	2	2	2	2	3	3	3	4	5	5	2	2	2	165	50	1	2	2	2	5	5	4	4	1	4	4	1	5	5	4	2	2	2
78	1	1	1	1	5	3	3	2	4	3	3	4	3	3	2	2	2	2	2	2	3	3	3	4	5	5	2	2	2	165	50	1	2	2	2	5	5	4	4	1	4	4	1	5	5	4	2	2	2
78	1	1	1	1	5	3	3	2	4	3	3	4	3	3	2	2	2	2	2	2	3	3	3	4	5	5	2	2	2	165	50	1	2	2	2	5	5	4	4	1	4	4	1	5	5	4	2	2	2
78	1	1	1	1	5	3	3	2	4	3	3	4	3	3	2	2	2	2	2	2	3	3	3	4	5	5	2	2	2	165	50	1	2	2	2	5	5	4	4	1	4	4	1	5	5	4	2	2	2
78	1	1	1	1	5	3	3	2	4	3	3	4	3	3	2	2	2	2	2	2	3	3	3	4	5	5	2	2	2	165	50	1	2	2	2	5	5	4	4	1	4	4	1	5	5	4	2	2	2
78	1	1	1	1	5	3	3	2	4	3	3	4	3	3	2	2	2	2	2	2	3	3	3	4	5	5	2	2	2	165	50	1	2	2	2	5	5	4	4	1	4	4	1	5	5	4	2	2	2
79	1	1	1	1	1	4	3	3	4	3	3	4	3	3	4	1	3	2	5	4	5	4	5	2	2	1	1	2	2	180	90	1	1	1	1	4	5	4	5	1	5	4	1	3	5	4	2	2	2
79	1	1	1	1	1	4	3	3	4	3	3	4	3	3	4	1	3	2	5	4	5	4	5	2	2	1	1	2	2	180	90	1	1	1	1	4	5	4	5	1	5	4	1	3	5	4	2	2	2
79	1	1	1	1	1	4	3	3	4	3	3	4	3	3	4	1	3	2	5	4	5	4	5	2	2	1	1	2	2	180	90	1	1	1	1	4	5	4	5	1	5	4	1	3	5	4	2	2	2
79	1	1	1	1	1	4	3	3	4	3	3	4	3	3	4	1	3	2	5	4	5	4	5	2	2	1	1	2	2	180	90	1	1	1	1	4	5	4	5	1	5	4	1	3	5	4	2	2	2
79	1	1	1	1	1	4	3	3	4	3	3	4	3	3	4	1	3	2	5	4	5	4	5	2	2	1	1	2	2	180	90	1	1	1	1	4	5	4	5	1	5	4	1	3	5	4	2	2	2
79	1	1	1	1	1	4	3	3	4	3	3	4	3	3	4	1	3	2	5	4	5	4	5	2	2	1	1	2	2	180	90	1	1	1	1	4	5	4	5	1	5	4	1	3	5	4	2	2	2
79	1	1	1	1	1	4	3	3	4	3	3	4	3	3	4	1	3	2	5	4	5	4	5	2	2	1	1	2	2	180	90	1	1	1	1	4	5	4	5	1	5	4	1	3	5	4	2	2	2
79	1	1	1	1	1	4	3	3	4	3	3	4	3	3	4	1	3	2	5	4	5	4	5	2	2	1	1	2	2	180	90	1	1	1	1	4	5	4	5	1	5	4	1	3	5	4	2	2	2
79	1	1	1	1	1	4	3	3	4	3	3	4	3	3	4	1	3	2	5	4	5	4	5	2	2	1	1	2	2	180	90	1	1	1	1	4	5	4	5	1	5	4	1	3	5	4	2	2	2
79	1	1	1	1	1	4	3	3	4	3	3	4	3	3	4	1	3	2	5	4	5	4	5	2	2	1	1	2	2	180	90	1	1	1	1	4	5	4	5	1	5	4	1	3	5	4	2	2	2
79	1	1	1	1	1	4	3	3	4	3	3	4	3	3	4	1	3	2	5	4	5	4	5	2	2	1	1	2	2	180	90	1	1	1	1	4	5	4	5	1	5	4	1	3	5	4	2	2	2
79	1	1	1	1	1	4	3	3	4	3	3	4	3	3	4	1	3	2	5	4	5	4	5	2	2	1	1	2	2	180	90	1	1	1	1	4	5	4	5	1	5	4	1	3	5	4	2	2	2
80	1	1	1	1	3	4	3	3	5	4	3	2	1	3	3	3	3	3	4	4	5	5	4	1	3	4	2	2	2	165	60	1	1	1	1	4	4	5	5	1	4	5	1	4	5	4	2	2	2
80	1	1	1	1	3	4	3	3	5	4	3	2	1	3	3	3	3	3	4	4	5	5	4	1	3	4	2	2	2	165	60	1	1	1	1	4	4	5	5	1	4	5	1	4	5	4	2	2	2
80	1	1	1	1	3	4	3	3	5	4	3	2	1	3	3	3	3	3	4	4	5	5	4	1	3	4	2	2	2	165	60	1	1	1	1	4	4	5	5	1	4	5	1	4	5	4	2	2	2
80	1	1	1	1	3	4	3	3	5	4	3	2	1	3	3	3	3	3	4	4	5	5	4	1	3	4	2	2	2	165	60	1	1	1	1	4	4	5	5	1	4	5	1	4	5	4	2	2	2
80	1	1	1	1	3	4	3	3	5	4	3	2	1	3	3	3	3	3	4	4	5	5	4	1	3	4	2	2	2	165	60	1	1	1	1	4	4	5	5	1	4	5	1	4	5	4	2	2	2
80	1	1	1	1	3	4	3	3	5	4	3	2	1	3	3	3	3	3	4	4	5	5	4	1	3	4	2	2	2	165	60	1	1	1	1	4	4	5	5	1	4	5	1	4	5	4	2	2	2
80	1	1	1	1	3	4	3	3	5	4	3	2	1	3	3	3	3	3	4	4	5	5	4	1	3	4	2	2	2	165	60	1	1	1	1	4	4	5	5	1	4	5	1	4	5	4	2	2	2
80	1	1	1	1	3	4	3	3	5	4	3	2	1	3	3	3	3	3	4	4	5	5	4	1	3	4	2	2	2	165	60	1	1	1	1	4	4	5	5	1	4	5	1	4	5	4	2	2	2
80	1	1	1	1	3	4	3	3	5	4	3	2	1	3	3	3	3	3	4	4	5	5	4	1	3	4	2	2	2	165	60	1	1	1	1	4	4	5	5	1	4	5	1	4	5	4	2	2	2
80	1	1	1	1	3	4	3	3	5	4	3	2	1	3	3	3	3	3	4	4	5	5	4	1	3	4	2	2	2	165	60	1	1	1	1	4	4	5	5	1	4	5	1	4	5	4	2	2	2
80	1	1	1	1	3	4	3	3	5	4	3	2	1	3	3	3	3	3	4	4	5	5	4	1	3	4	2	2	2	165	60	1	1	1	1	4	4	5	5	1	4	5	1	4	5	4	2	2	2
80	1	1	1	1	3	4	3	3	5	4	3	2	1	3	3	3	3	3	4	4	5	5	4	1	3	4	2	2	2	165	60	1	1	1	1	4	4	5	5	1	4	5	1	4	5	4	2	2	2
81	1	1	1	1	1	5	5	5	5	5	5	5	5	5	5	5	5	5	4	4	4	4	4	1	3	1	3	1	2	180	80	2	1	1	1	5	5	5	5	1	5	5	1	5	5	4	2	2	2
81	1	1	1	1	1	5	5	5	5	5	5	5	5	5	5	5	5	5	4	4	4	4	4	1	3	1	3	1	2	180	80	2	1	1	1	5	5	5	5	1	5	5	1	5	5	4	2	2	2
81	1	1	1	1	1	5	5	5	5	5	5	5	5	5	5	5	5	5	4	4	4	4	4	1	3	1	3	1	2	180	80	2	1	1	1	5	5	5	5	1	5	5	1	5	5	4	2	2	2
81	1	1	1	1	1	5	5	5	5	5	5	5	5	5	5	5	5	5	4	4	4	4	4	1	3	1	3	1	2	180	80	2	1	1	1	5	5	5	5	1	5	5	1	5	5	4	2	2	2
81	1	1	1	1	1	5	5	5	5	5	5	5	5	5	5	5	5	5	4	4	4	4	4	1	3	1	3	1	2	180	80	2	1	1	1	5	5	5	5	1	5	5	1	5	5	4	2	2	2
81	1	1	1	1	1	5	5	5	5	5	5	5	5	5	5	5	5	5	4	4	4	4	4	1	3	1	3	1	2	180	80	2	1	1	1	5	5	5	5	1	5	5	1	5	5	4	2	2	2
81	1	1	1	1	1	5	5	5	5	5	5	5	5	5	5	5	5	5	4	4	4	4	4	1	3	1	3	1	2	180	80	2	1	1	1	5	5	5	5	1	5	5	1	5	5	4	2	2	2
81	1	1	1	1	1	5	5	5	5	5	5	5	5	5	5	5	5	5	4	4	4	4	4	1	3	1	3	1	2	180	80	2	1	1	1	5	5	5	5	1	5	5	1	5	5	4	2	2	2
81	1	1	1	1	1	5	5	5	5	5	5	5	5	5	5	5	5	5	4	4	4	4	4	1	3	1	3	1	2	180	80	2	1	1	1	5	5	5	5	1	5	5	1	5	5	4	2	2	2
81	1	1	1	1	1	5	5	5	5	5	5	5	5	5	5	5	5	5	4	4	4	4	4	1	3	1	3	1	2	180	80	2	1	1	1	5	5	5	5	1	5	5	1	5	5	4	2	2	2
81	1	1	1	1	1	5	5	5	5	5	5	5	5	5	5	5	5	5	4	4	4	4	4	1	3	1	3	1	2	180	80	2	1	1	1	5	5	5	5	1	5	5	1	5	5	4	2	2	2
81	1	1	1	1	1	5	5	5	5	5	5	5	5	5	5	5	5	5	4	4	4	4	4	1	3	1	3	1	2	180	80	2	1	1	1	5	5	5	5	1	5	5	1	5	5	4	2	2	2
82	1	1	1	1	4	4	3	4	4	4	3	4	3	2	4	1	4	2	4	5	5	4	4	2	2	3	2	2	2	161	54	1	1	2	3	4	5	4	3	1	3	4	2	4	5	4	2	2	2
82	1	1	1	1	4	4	3	4	4	4	3	4	3	2	4	1	4	2	4	5	5	4	4	2	2	3	2	2	2	161	54	1	1	2	3	4	5	4	3	1	3	4	2	4	5	4	2	2	2
82	1	1	1	1	4	4	3	4	4	4	3	4	3	2	4	1	4	2	4	5	5	4	4	2	2	3	2	2	2	161	54	1	1	2	3	4	5	4	3	1	3	4	2	4	5	4	2	2	2
82	1	1	1	1	4	4	3	4	4	4	3	4	3	2	4	1	4	2	4	5	5	4	4	2	2	3	2	2	2	161	54	1	1	2	3	4	5	4	3	1	3	4	2	4	5	4	2	2	2
82	1	1	1	1	4	4	3	4	4	4	3	4	3	2	4	1	4	2	4	5	5	4	4	2	2	3	2	2	2	161	54	1	1	2	3	4	5	4	3	1	3	4	2	4	5	4	2	2	2
82	1	1	1	1	4	4	3	4	4	4	3	4	3	2	4	1	4	2	4	5	5	4	4	2	2	3	2	2	2	161	54	1	1	2	3	4	5	4	3	1	3	4	2	4	5	4	2	2	2
82	1	1	1	1	4	4	3	4	4	4	3	4	3	2	4	1	4	2	4	5	5	4	4	2	2	3	2	2	2	161	54	1	1	2	3	4	5	4	3	1	3	4	2	4	5	4	2	2	2
82	1	1	1	1	4	4	3	4	4	4	3	4	3	2	4	1	4	2	4	5	5	4	4	2	2	3	2	2	2	161	54	1	1	2	3	4	5	4	3	1	3	4	2	4	5	4	2	2	2
82	1	1	1	1	4	4	3	4	4	4	3	4	3	2	4	1	4	2	4	5	5	4	4	2	2	3	2	2	2	161	54	1	1	2	3	4	5	4	3	1	3	4	2	4	5	4	2	2	2
82	1	1	1	1	4	4	3	4	4	4	3	4	3	2	4	1	4	2	4	5	5	4	4	2	2	3	2	2	2	161	54	1	1	2	3	4	5	4	3	1	3	4	2	4	5	4	2	2	2
82	1	1	1	1	4	4	3	4	4	4	3	4	3	2	4	1	4	2	4	5	5	4	4	2	2	3	2	2	2	161	54	1	1	2	3	4	5	4	3	1	3	4	2	4	5	4	2	2	2
82	1	1	1	1	4	4	3	4	4	4	3	4	3	2	4	1	4	2	4	5	5	4	4	2	2	3	2	2	2	161	54	1	1	2	3	4	5	4	3	1	3	4	2	4	5	4	2	2	2
83	1	1	1	1	3	3	2	2	3	3	4	3	1	3	2	2	3	2	4	3	5	5	4	1	2	4	2	2	2	171	69	1	1	1	1	4	4	5	5	2	4	4	2	3	5	4	2	2	2
83	1	1	1	1	3	3	2	2	3	3	4	3	1	3	2	2	3	2	4	3	5	5	4	1	2	4	2	2	2	171	69	1	1	1	1	4	4	5	5	2	4	4	2	3	5	4	2	2	2
83	1	1	1	1	3	3	2	2	3	3	4	3	1	3	2	2	3	2	4	3	5	5	4	1	2	4	2	2	2	171	69	1	1	1	1	4	4	5	5	2	4	4	2	3	5	4	2	2	2
83	1	1	1	1	3	3	2	2	3	3	4	3	1	3	2	2	3	2	4	3	5	5	4	1	2	4	2	2	2	171	69	1	1	1	1	4	4	5	5	2	4	4	2	3	5	4	2	2	2
83	1	1	1	1	3	3	2	2	3	3	4	3	1	3	2	2	3	2	4	3	5	5	4	1	2	4	2	2	2	171	69	1	1	1	1	4	4	5	5	2	4	4	2	3	5	4	2	2	2
83	1	1	1	1	3	3	2	2	3	3	4	3	1	3	2	2	3	2	4	3	5	5	4	1	2	4	2	2	2	171	69	1	1	1	1	4	4	5	5	2	4	4	2	3	5	4	2	2	2
83	1	1	1	1	3	3	2	2	3	3	4	3	1	3	2	2	3	2	4	3	5	5	4	1	2	4	2	2	2	171	69	1	1	1	1	4	4	5	5	2	4	4	2	3	5	4	2	2	2
83	1	1	1	1	3	3	2	2	3	3	4	3	1	3	2	2	3	2	4	3	5	5	4	1	2	4	2	2	2	171	69	1	1	1	1	4	4	5	5	2	4	4	2	3	5	4	2	2	2
83	1	1	1	1	3	3	2	2	3	3	4	3	1	3	2	2	3	2	4	3	5	5	4	1	2	4	2	2	2	171	69	1	1	1	1	4	4	5	5	2	4	4	2	3	5	4	2	2	2
83	1	1	1	1	3	3	2	2	3	3	4	3	1	3	2	2	3	2	4	3	5	5	4	1	2	4	2	2	2	171	69	1	1	1	1	4	4	5	5	2	4	4	2	3	5	4	2	2	2
83	1	1	1	1	3	3	2	2	3	3	4	3	1	3	2	2	3	2	4	3	5	5	4	1	2	4	2	2	2	171	69	1	1	1	1	4	4	5	5	2	4	4	2	3	5	4	2	2	2
83	1	1	1	1	3	3	2	2	3	3	4	3	1	3	2	2	3	2	4	3	5	5	4	1	2	4	2	2	2	171	69	1	1	1	1	4	4	5	5	2	4	4	2	3	5	4	2	2	2
84	1	1	1	1	5	4	3	4	2	3	1	3	1	3	3	2	3	2	4	4	3	3	4	2	3	3	3	2	2	172	75	4	2	2	1	4	5	4	4	2	4	5	2	5	5	4	2	2	2
84	1	1	1	1	5	4	3	4	2	3	1	3	1	3	3	2	3	2	4	4	3	3	4	2	3	3	3	2	2	172	75	4	2	2	1	4	5	4	4	2	4	5	2	5	5	4	2	2	2
84	1	1	1	1	5	4	3	4	2	3	1	3	1	3	3	2	3	2	4	4	3	3	4	2	3	3	3	2	2	172	75	4	2	2	1	4	5	4	4	2	4	5	2	5	5	4	2	2	2
84	1	1	1	1	5	4	3	4	2	3	1	3	1	3	3	2	3	2	4	4	3	3	4	2	3	3	3	2	2	172	75	4	2	2	1	4	5	4	4	2	4	5	2	5	5	4	2	2	2
84	1	1	1	1	5	4	3	4	2	3	1	3	1	3	3	2	3	2	4	4	3	3	4	2	3	3	3	2	2	172	75	4	2	2	1	4	5	4	4	2	4	5	2	5	5	4	2	2	2
84	1	1	1	1	5	4	3	4	2	3	1	3	1	3	3	2	3	2	4	4	3	3	4	2	3	3	3	2	2	172	75	4	2	2	1	4	5	4	4	2	4	5	2	5	5	4	2	2	2
84	1	1	1	1	5	4	3	4	2	3	1	3	1	3	3	2	3	2	4	4	3	3	4	2	3	3	3	2	2	172	75	4	2	2	1	4	5	4	4	2	4	5	2	5	5	4	2	2	2
84	1	1	1	1	5	4	3	4	2	3	1	3	1	3	3	2	3	2	4	4	3	3	4	2	3	3	3	2	2	172	75	4	2	2	1	4	5	4	4	2	4	5	2	5	5	4	2	2	2
84	1	1	1	1	5	4	3	4	2	3	1	3	1	3	3	2	3	2	4	4	3	3	4	2	3	3	3	2	2	172	75	4	2	2	1	4	5	4	4	2	4	5	2	5	5	4	2	2	2
84	1	1	1	1	5	4	3	4	2	3	1	3	1	3	3	2	3	2	4	4	3	3	4	2	3	3	3	2	2	172	75	4	2	2	1	4	5	4	4	2	4	5	2	5	5	4	2	2	2
84	1	1	1	1	5	4	3	4	2	3	1	3	1	3	3	2	3	2	4	4	3	3	4	2	3	3	3	2	2	172	75	4	2	2	1	4	5	4	4	2	4	5	2	5	5	4	2	2	2
84	1	1	1	1	5	4	3	4	2	3	1	3	1	3	3	2	3	2	4	4	3	3	4	2	3	3	3	2	2	172	75	4	2	2	1	4	5	4	4	2	4	5	2	5	5	4	2	2	2
85	1	1	1	1	5	3	3	4	4	3	4	5	4	4	3	3	3	3	4	5	4	4	4	1	4	4	2	2	2	175	76	3	2	2	1	4	4	5	5	2	4	4	3	4	5	4	2	2	2
85	1	1	1	1	5	3	3	4	4	3	4	5	4	4	3	3	3	3	4	5	4	4	4	1	4	4	2	2	2	175	76	3	2	2	1	4	4	5	5	2	4	4	3	4	5	4	2	2	2
85	1	1	1	1	5	3	3	4	4	3	4	5	4	4	3	3	3	3	4	5	4	4	4	1	4	4	2	2	2	175	76	3	2	2	1	4	4	5	5	2	4	4	3	4	5	4	2	2	2
85	1	1	1	1	5	3	3	4	4	3	4	5	4	4	3	3	3	3	4	5	4	4	4	1	4	4	2	2	2	175	76	3	2	2	1	4	4	5	5	2	4	4	3	4	5	4	2	2	2
85	1	1	1	1	5	3	3	4	4	3	4	5	4	4	3	3	3	3	4	5	4	4	4	1	4	4	2	2	2	175	76	3	2	2	1	4	4	5	5	2	4	4	3	4	5	4	2	2	2
85	1	1	1	1	5	3	3	4	4	3	4	5	4	4	3	3	3	3	4	5	4	4	4	1	4	4	2	2	2	175	76	3	2	2	1	4	4	5	5	2	4	4	3	4	5	4	2	2	2
85	1	1	1	1	5	3	3	4	4	3	4	5	4	4	3	3	3	3	4	5	4	4	4	1	4	4	2	2	2	175	76	3	2	2	1	4	4	5	5	2	4	4	3	4	5	4	2	2	2
85	1	1	1	1	5	3	3	4	4	3	4	5	4	4	3	3	3	3	4	5	4	4	4	1	4	4	2	2	2	175	76	3	2	2	1	4	4	5	5	2	4	4	3	4	5	4	2	2	2
85	1	1	1	1	5	3	3	4	4	3	4	5	4	4	3	3	3	3	4	5	4	4	4	1	4	4	2	2	2	175	76	3	2	2	1	4	4	5	5	2	4	4	3	4	5	4	2	2	2
85	1	1	1	1	5	3	3	4	4	3	4	5	4	4	3	3	3	3	4	5	4	4	4	1	4	4	2	2	2	175	76	3	2	2	1	4	4	5	5	2	4	4	3	4	5	4	2	2	2
85	1	1	1	1	5	3	3	4	4	3	4	5	4	4	3	3	3	3	4	5	4	4	4	1	4	4	2	2	2	175	76	3	2	2	1	4	4	5	5	2	4	4	3	4	5	4	2	2	2
85	1	1	1	1	5	3	3	4	4	3	4	5	4	4	3	3	3	3	4	5	4	4	4	1	4	4	2	2	2	175	76	3	2	2	1	4	4	5	5	2	4	4	3	4	5	4	2	2	2
86	1	1	1	1	2	4	4	3	3	4	4	4	4	4	4	3	4	4	5	5	5	5	5	1	1	1	3	2	2	163	52	1	1	1	1	4	5	4	3	3	4	4	3	4	5	4	2	2	2
86	1	1	1	1	2	4	4	3	3	4	4	4	4	4	4	3	4	4	5	5	5	5	5	1	1	1	3	2	2	163	52	1	1	1	1	4	5	4	3	3	4	4	3	4	5	4	2	2	2
86	1	1	1	1	2	4	4	3	3	4	4	4	4	4	4	3	4	4	5	5	5	5	5	1	1	1	3	2	2	163	52	1	1	1	1	4	5	4	3	3	4	4	3	4	5	4	2	2	2
86	1	1	1	1	2	4	4	3	3	4	4	4	4	4	4	3	4	4	5	5	5	5	5	1	1	1	3	2	2	163	52	1	1	1	1	4	5	4	3	3	4	4	3	4	5	4	2	2	2
86	1	1	1	1	2	4	4	3	3	4	4	4	4	4	4	3	4	4	5	5	5	5	5	1	1	1	3	2	2	163	52	1	1	1	1	4	5	4	3	3	4	4	3	4	5	4	2	2	2
86	1	1	1	1	2	4	4	3	3	4	4	4	4	4	4	3	4	4	5	5	5	5	5	1	1	1	3	2	2	163	52	1	1	1	1	4	5	4	3	3	4	4	3	4	5	4	2	2	2
86	1	1	1	1	2	4	4	3	3	4	4	4	4	4	4	3	4	4	5	5	5	5	5	1	1	1	3	2	2	163	52	1	1	1	1	4	5	4	3	3	4	4	3	4	5	4	2	2	2
86	1	1	1	1	2	4	4	3	3	4	4	4	4	4	4	3	4	4	5	5	5	5	5	1	1	1	3	2	2	163	52	1	1	1	1	4	5	4	3	3	4	4	3	4	5	4	2	2	2
86	1	1	1	1	2	4	4	3	3	4	4	4	4	4	4	3	4	4	5	5	5	5	5	1	1	1	3	2	2	163	52	1	1	1	1	4	5	4	3	3	4	4	3	4	5	4	2	2	2
86	1	1	1	1	2	4	4	3	3	4	4	4	4	4	4	3	4	4	5	5	5	5	5	1	1	1	3	2	2	163	52	1	1	1	1	4	5	4	3	3	4	4	3	4	5	4	2	2	2
86	1	1	1	1	2	4	4	3	3	4	4	4	4	4	4	3	4	4	5	5	5	5	5	1	1	1	3	2	2	163	52	1	1	1	1	4	5	4	3	3	4	4	3	4	5	4	2	2	2
86	1	1	1	1	2	4	4	3	3	4	4	4	4	4	4	3	4	4	5	5	5	5	5	1	1	1	3	2	2	163	52	1	1	1	1	4	5	4	3	3	4	4	3	4	5	4	2	2	2
87	1	1	1	1	1	4	3	3	4	3	2	3	3	3	4	2	3	2	4	4	5	4	3	2	6	3	3	2	2	177	87	1	2	2	1	4	4	3	4	3	4	4	3	4	5	4	2	2	2
87	1	1	1	1	1	4	3	3	4	3	2	3	3	3	4	2	3	2	4	4	5	4	3	2	6	3	3	2	2	177	87	1	2	2	1	4	4	3	4	3	4	4	3	4	5	4	2	2	2
87	1	1	1	1	1	4	3	3	4	3	2	3	3	3	4	2	3	2	4	4	5	4	3	2	6	3	3	2	2	177	87	1	2	2	1	4	4	3	4	3	4	4	3	4	5	4	2	2	2
87	1	1	1	1	1	4	3	3	4	3	2	3	3	3	4	2	3	2	4	4	5	4	3	2	6	3	3	2	2	177	87	1	2	2	1	4	4	3	4	3	4	4	3	4	5	4	2	2	2
87	1	1	1	1	1	4	3	3	4	3	2	3	3	3	4	2	3	2	4	4	5	4	3	2	6	3	3	2	2	177	87	1	2	2	1	4	4	3	4	3	4	4	3	4	5	4	2	2	2
87	1	1	1	1	1	4	3	3	4	3	2	3	3	3	4	2	3	2	4	4	5	4	3	2	6	3	3	2	2	177	87	1	2	2	1	4	4	3	4	3	4	4	3	4	5	4	2	2	2
87	1	1	1	1	1	4	3	3	4	3	2	3	3	3	4	2	3	2	4	4	5	4	3	2	6	3	3	2	2	177	87	1	2	2	1	4	4	3	4	3	4	4	3	4	5	4	2	2	2
87	1	1	1	1	1	4	3	3	4	3	2	3	3	3	4	2	3	2	4	4	5	4	3	2	6	3	3	2	2	177	87	1	2	2	1	4	4	3	4	3	4	4	3	4	5	4	2	2	2
87	1	1	1	1	1	4	3	3	4	3	2	3	3	3	4	2	3	2	4	4	5	4	3	2	6	3	3	2	2	177	87	1	2	2	1	4	4	3	4	3	4	4	3	4	5	4	2	2	2
87	1	1	1	1	1	4	3	3	4	3	2	3	3	3	4	2	3	2	4	4	5	4	3	2	6	3	3	2	2	177	87	1	2	2	1	4	4	3	4	3	4	4	3	4	5	4	2	2	2
87	1	1	1	1	1	4	3	3	4	3	2	3	3	3	4	2	3	2	4	4	5	4	3	2	6	3	3	2	2	177	87	1	2	2	1	4	4	3	4	3	4	4	3	4	5	4	2	2	2
87	1	1	1	1	1	4	3	3	4	3	2	3	3	3	4	2	3	2	4	4	5	4	3	2	6	3	3	2	2	177	87	1	2	2	1	4	4	3	4	3	4	4	3	4	5	4	2	2	2
88	1	1	1	1	1	4	3	3	5	3	4	5	5	3	4	4	3	4	4	4	5	5	4	1	3	4	1	2	2	166	53	1	1	2	1	4	5	4	5	1	4	5	3	5	5	4	2	2	2
88	1	1	1	1	1	4	3	3	5	3	4	5	5	3	4	4	3	4	4	4	5	5	4	1	3	4	1	2	2	166	53	1	1	2	1	4	5	4	5	1	4	5	3	5	5	4	2	2	2
88	1	1	1	1	1	4	3	3	5	3	4	5	5	3	4	4	3	4	4	4	5	5	4	1	3	4	1	2	2	166	53	1	1	2	1	4	5	4	5	1	4	5	3	5	5	4	2	2	2
88	1	1	1	1	1	4	3	3	5	3	4	5	5	3	4	4	3	4	4	4	5	5	4	1	3	4	1	2	2	166	53	1	1	2	1	4	5	4	5	1	4	5	3	5	5	4	2	2	2
88	1	1	1	1	1	4	3	3	5	3	4	5	5	3	4	4	3	4	4	4	5	5	4	1	3	4	1	2	2	166	53	1	1	2	1	4	5	4	5	1	4	5	3	5	5	4	2	2	2
88	1	1	1	1	1	4	3	3	5	3	4	5	5	3	4	4	3	4	4	4	5	5	4	1	3	4	1	2	2	166	53	1	1	2	1	4	5	4	5	1	4	5	3	5	5	4	2	2	2
88	1	1	1	1	1	4	3	3	5	3	4	5	5	3	4	4	3	4	4	4	5	5	4	1	3	4	1	2	2	166	53	1	1	2	1	4	5	4	5	1	4	5	3	5	5	4	2	2	2
88	1	1	1	1	1	4	3	3	5	3	4	5	5	3	4	4	3	4	4	4	5	5	4	1	3	4	1	2	2	166	53	1	1	2	1	4	5	4	5	1	4	5	3	5	5	4	2	2	2
88	1	1	1	1	1	4	3	3	5	3	4	5	5	3	4	4	3	4	4	4	5	5	4	1	3	4	1	2	2	166	53	1	1	2	1	4	5	4	5	1	4	5	3	5	5	4	2	2	2
88	1	1	1	1	1	4	3	3	5	3	4	5	5	3	4	4	3	4	4	4	5	5	4	1	3	4	1	2	2	166	53	1	1	2	1	4	5	4	5	1	4	5	3	5	5	4	2	2	2
88	1	1	1	1	1	4	3	3	5	3	4	5	5	3	4	4	3	4	4	4	5	5	4	1	3	4	1	2	2	166	53	1	1	2	1	4	5	4	5	1	4	5	3	5	5	4	2	2	2
88	1	1	1	1	1	4	3	3	5	3	4	5	5	3	4	4	3	4	4	4	5	5	4	1	3	4	1	2	2	166	53	1	1	2	1	4	5	4	5	1	4	5	3	5	5	4	2	2	2
89	1	1	1	1	2	4	5	4	5	4	5	4	5	4	3	4	3	4	4	5	4	5	4	2	3	4	3	1	1	160	58	1	1	2	1	4	5	4	5	2	4	5	3	4	5	4	2	2	2
89	1	1	1	1	2	4	5	4	5	4	5	4	5	4	3	4	3	4	4	5	4	5	4	2	3	4	3	1	1	160	58	1	1	2	1	4	5	4	5	2	4	5	3	4	5	4	2	2	2
89	1	1	1	1	2	4	5	4	5	4	5	4	5	4	3	4	3	4	4	5	4	5	4	2	3	4	3	1	1	160	58	1	1	2	1	4	5	4	5	2	4	5	3	4	5	4	2	2	2
89	1	1	1	1	2	4	5	4	5	4	5	4	5	4	3	4	3	4	4	5	4	5	4	2	3	4	3	1	1	160	58	1	1	2	1	4	5	4	5	2	4	5	3	4	5	4	2	2	2
89	1	1	1	1	2	4	5	4	5	4	5	4	5	4	3	4	3	4	4	5	4	5	4	2	3	4	3	1	1	160	58	1	1	2	1	4	5	4	5	2	4	5	3	4	5	4	2	2	2
89	1	1	1	1	2	4	5	4	5	4	5	4	5	4	3	4	3	4	4	5	4	5	4	2	3	4	3	1	1	160	58	1	1	2	1	4	5	4	5	2	4	5	3	4	5	4	2	2	2
89	1	1	1	1	2	4	5	4	5	4	5	4	5	4	3	4	3	4	4	5	4	5	4	2	3	4	3	1	1	160	58	1	1	2	1	4	5	4	5	2	4	5	3	4	5	4	2	2	2
89	1	1	1	1	2	4	5	4	5	4	5	4	5	4	3	4	3	4	4	5	4	5	4	2	3	4	3	1	1	160	58	1	1	2	1	4	5	4	5	2	4	5	3	4	5	4	2	2	2
89	1	1	1	1	2	4	5	4	5	4	5	4	5	4	3	4	3	4	4	5	4	5	4	2	3	4	3	1	1	160	58	1	1	2	1	4	5	4	5	2	4	5	3	4	5	4	2	2	2
89	1	1	1	1	2	4	5	4	5	4	5	4	5	4	3	4	3	4	4	5	4	5	4	2	3	4	3	1	1	160	58	1	1	2	1	4	5	4	5	2	4	5	3	4	5	4	2	2	2
89	1	1	1	1	2	4	5	4	5	4	5	4	5	4	3	4	3	4	4	5	4	5	4	2	3	4	3	1	1	160	58	1	1	2	1	4	5	4	5	2	4	5	3	4	5	4	2	2	2
89	1	1	1	1	2	4	5	4	5	4	5	4	5	4	3	4	3	4	4	5	4	5	4	2	3	4	3	1	1	160	58	1	1	2	1	4	5	4	5	2	4	5	3	4	5	4	2	2	2
90	1	1	1	1	5	4	3	3	3	3	3	3	2	3	3	3	4	3	4	5	4	4	4	2	3	1	2	2	2	173	83	1	2	2	2	3	3	3	4	3	4	5	3	4	5	4	2	2	2
90	1	1	1	1	5	4	3	3	3	3	3	3	2	3	3	3	4	3	4	5	4	4	4	2	3	1	2	2	2	173	83	1	2	2	2	3	3	3	4	3	4	5	3	4	5	4	2	2	2
90	1	1	1	1	5	4	3	3	3	3	3	3	2	3	3	3	4	3	4	5	4	4	4	2	3	1	2	2	2	173	83	1	2	2	2	3	3	3	4	3	4	5	3	4	5	4	2	2	2
90	1	1	1	1	5	4	3	3	3	3	3	3	2	3	3	3	4	3	4	5	4	4	4	2	3	1	2	2	2	173	83	1	2	2	2	3	3	3	4	3	4	5	3	4	5	4	2	2	2
90	1	1	1	1	5	4	3	3	3	3	3	3	2	3	3	3	4	3	4	5	4	4	4	2	3	1	2	2	2	173	83	1	2	2	2	3	3	3	4	3	4	5	3	4	5	4	2	2	2
90	1	1	1	1	5	4	3	3	3	3	3	3	2	3	3	3	4	3	4	5	4	4	4	2	3	1	2	2	2	173	83	1	2	2	2	3	3	3	4	3	4	5	3	4	5	4	2	2	2
90	1	1	1	1	5	4	3	3	3	3	3	3	2	3	3	3	4	3	4	5	4	4	4	2	3	1	2	2	2	173	83	1	2	2	2	3	3	3	4	3	4	5	3	4	5	4	2	2	2
90	1	1	1	1	5	4	3	3	3	3	3	3	2	3	3	3	4	3	4	5	4	4	4	2	3	1	2	2	2	173	83	1	2	2	2	3	3	3	4	3	4	5	3	4	5	4	2	2	2
90	1	1	1	1	5	4	3	3	3	3	3	3	2	3	3	3	4	3	4	5	4	4	4	2	3	1	2	2	2	173	83	1	2	2	2	3	3	3	4	3	4	5	3	4	5	4	2	2	2
90	1	1	1	1	5	4	3	3	3	3	3	3	2	3	3	3	4	3	4	5	4	4	4	2	3	1	2	2	2	173	83	1	2	2	2	3	3	3	4	3	4	5	3	4	5	4	2	2	2
90	1	1	1	1	5	4	3	3	3	3	3	3	2	3	3	3	4	3	4	5	4	4	4	2	3	1	2	2	2	173	83	1	2	2	2	3	3	3	4	3	4	5	3	4	5	4	2	2	2
90	1	1	1	1	5	4	3	3	3	3	3	3	2	3	3	3	4	3	4	5	4	4	4	2	3	1	2	2	2	173	83	1	2	2	2	3	3	3	4	3	4	5	3	4	5	4	2	2	2
91	1	1	1	1	4	3	3	2	4	2	5	5	4	3	3	2	2	2	4	4	5	5	4	1	2	2	2	2	2	175	78	3	1	2	1	4	4	5	5	3	4	5	3	5	5	4	2	2	2
91	1	1	1	1	4	3	3	2	4	2	5	5	4	3	3	2	2	2	4	4	5	5	4	1	2	2	2	2	2	175	78	3	1	2	1	4	4	5	5	3	4	5	3	5	5	4	2	2	2
91	1	1	1	1	4	3	3	2	4	2	5	5	4	3	3	2	2	2	4	4	5	5	4	1	2	2	2	2	2	175	78	3	1	2	1	4	4	5	5	3	4	5	3	5	5	4	2	2	2
91	1	1	1	1	4	3	3	2	4	2	5	5	4	3	3	2	2	2	4	4	5	5	4	1	2	2	2	2	2	175	78	3	1	2	1	4	4	5	5	3	4	5	3	5	5	4	2	2	2
91	1	1	1	1	4	3	3	2	4	2	5	5	4	3	3	2	2	2	4	4	5	5	4	1	2	2	2	2	2	175	78	3	1	2	1	4	4	5	5	3	4	5	3	5	5	4	2	2	2
91	1	1	1	1	4	3	3	2	4	2	5	5	4	3	3	2	2	2	4	4	5	5	4	1	2	2	2	2	2	175	78	3	1	2	1	4	4	5	5	3	4	5	3	5	5	4	2	2	2
91	1	1	1	1	4	3	3	2	4	2	5	5	4	3	3	2	2	2	4	4	5	5	4	1	2	2	2	2	2	175	78	3	1	2	1	4	4	5	5	3	4	5	3	5	5	4	2	2	2
91	1	1	1	1	4	3	3	2	4	2	5	5	4	3	3	2	2	2	4	4	5	5	4	1	2	2	2	2	2	175	78	3	1	2	1	4	4	5	5	3	4	5	3	5	5	4	2	2	2
91	1	1	1	1	4	3	3	2	4	2	5	5	4	3	3	2	2	2	4	4	5	5	4	1	2	2	2	2	2	175	78	3	1	2	1	4	4	5	5	3	4	5	3	5	5	4	2	2	2
91	1	1	1	1	4	3	3	2	4	2	5	5	4	3	3	2	2	2	4	4	5	5	4	1	2	2	2	2	2	175	78	3	1	2	1	4	4	5	5	3	4	5	3	5	5	4	2	2	2
91	1	1	1	1	4	3	3	2	4	2	5	5	4	3	3	2	2	2	4	4	5	5	4	1	2	2	2	2	2	175	78	3	1	2	1	4	4	5	5	3	4	5	3	5	5	4	2	2	2
91	1	1	1	1	4	3	3	2	4	2	5	5	4	3	3	2	2	2	4	4	5	5	4	1	2	2	2	2	2	175	78	3	1	2	1	4	4	5	5	3	4	5	3	5	5	4	2	2	2
92	1	1	1	1	2	4	4	3	4	4	3	4	4	4	4	3	3	4	5	4	5	5	5	4	4	5	1	2	2	170	65	1	1	1	1	4	5	5	5	2	5	5	3	5	5	4	2	2	2
92	1	1	1	1	2	4	4	3	4	4	3	4	4	4	4	3	3	4	5	4	5	5	5	4	4	5	1	2	2	170	65	1	1	1	1	4	5	5	5	2	5	5	3	5	5	4	2	2	2
92	1	1	1	1	2	4	4	3	4	4	3	4	4	4	4	3	3	4	5	4	5	5	5	4	4	5	1	2	2	170	65	1	1	1	1	4	5	5	5	2	5	5	3	5	5	4	2	2	2
92	1	1	1	1	2	4	4	3	4	4	3	4	4	4	4	3	3	4	5	4	5	5	5	4	4	5	1	2	2	170	65	1	1	1	1	4	5	5	5	2	5	5	3	5	5	4	2	2	2
92	1	1	1	1	2	4	4	3	4	4	3	4	4	4	4	3	3	4	5	4	5	5	5	4	4	5	1	2	2	170	65	1	1	1	1	4	5	5	5	2	5	5	3	5	5	4	2	2	2
92	1	1	1	1	2	4	4	3	4	4	3	4	4	4	4	3	3	4	5	4	5	5	5	4	4	5	1	2	2	170	65	1	1	1	1	4	5	5	5	2	5	5	3	5	5	4	2	2	2
92	1	1	1	1	2	4	4	3	4	4	3	4	4	4	4	3	3	4	5	4	5	5	5	4	4	5	1	2	2	170	65	1	1	1	1	4	5	5	5	2	5	5	3	5	5	4	2	2	2
92	1	1	1	1	2	4	4	3	4	4	3	4	4	4	4	3	3	4	5	4	5	5	5	4	4	5	1	2	2	170	65	1	1	1	1	4	5	5	5	2	5	5	3	5	5	4	2	2	2
92	1	1	1	1	2	4	4	3	4	4	3	4	4	4	4	3	3	4	5	4	5	5	5	4	4	5	1	2	2	170	65	1	1	1	1	4	5	5	5	2	5	5	3	5	5	4	2	2	2
92	1	1	1	1	2	4	4	3	4	4	3	4	4	4	4	3	3	4	5	4	5	5	5	4	4	5	1	2	2	170	65	1	1	1	1	4	5	5	5	2	5	5	3	5	5	4	2	2	2
92	1	1	1	1	2	4	4	3	4	4	3	4	4	4	4	3	3	4	5	4	5	5	5	4	4	5	1	2	2	170	65	1	1	1	1	4	5	5	5	2	5	5	3	5	5	4	2	2	2
92	1	1	1	1	2	4	4	3	4	4	3	4	4	4	4	3	3	4	5	4	5	5	5	4	4	5	1	2	2	170	65	1	1	1	1	4	5	5	5	2	5	5	3	5	5	4	2	2	2
93	1	1	1	1	3	3	2	2	3	2	2	2	4	4	2	1	1	1	4	2	5	5	3	1	5	3	3	2	2	173	84	1	2	2	2	3	4	3	5	3	5	5	3	4	5	4	2	2	2
93	1	1	1	1	3	3	2	2	3	2	2	2	4	4	2	1	1	1	4	2	5	5	3	1	5	3	3	2	2	173	84	1	2	2	2	3	4	3	5	3	5	5	3	4	5	4	2	2	2
93	1	1	1	1	3	3	2	2	3	2	2	2	4	4	2	1	1	1	4	2	5	5	3	1	5	3	3	2	2	173	84	1	2	2	2	3	4	3	5	3	5	5	3	4	5	4	2	2	2
93	1	1	1	1	3	3	2	2	3	2	2	2	4	4	2	1	1	1	4	2	5	5	3	1	5	3	3	2	2	173	84	1	2	2	2	3	4	3	5	3	5	5	3	4	5	4	2	2	2
93	1	1	1	1	3	3	2	2	3	2	2	2	4	4	2	1	1	1	4	2	5	5	3	1	5	3	3	2	2	173	84	1	2	2	2	3	4	3	5	3	5	5	3	4	5	4	2	2	2
93	1	1	1	1	3	3	2	2	3	2	2	2	4	4	2	1	1	1	4	2	5	5	3	1	5	3	3	2	2	173	84	1	2	2	2	3	4	3	5	3	5	5	3	4	5	4	2	2	2
93	1	1	1	1	3	3	2	2	3	2	2	2	4	4	2	1	1	1	4	2	5	5	3	1	5	3	3	2	2	173	84	1	2	2	2	3	4	3	5	3	5	5	3	4	5	4	2	2	2
93	1	1	1	1	3	3	2	2	3	2	2	2	4	4	2	1	1	1	4	2	5	5	3	1	5	3	3	2	2	173	84	1	2	2	2	3	4	3	5	3	5	5	3	4	5	4	2	2	2
93	1	1	1	1	3	3	2	2	3	2	2	2	4	4	2	1	1	1	4	2	5	5	3	1	5	3	3	2	2	173	84	1	2	2	2	3	4	3	5	3	5	5	3	4	5	4	2	2	2
93	1	1	1	1	3	3	2	2	3	2	2	2	4	4	2	1	1	1	4	2	5	5	3	1	5	3	3	2	2	173	84	1	2	2	2	3	4	3	5	3	5	5	3	4	5	4	2	2	2
93	1	1	1	1	3	3	2	2	3	2	2	2	4	4	2	1	1	1	4	2	5	5	3	1	5	3	3	2	2	173	84	1	2	2	2	3	4	3	5	3	5	5	3	4	5	4	2	2	2
93	1	1	1	1	3	3	2	2	3	2	2	2	4	4	2	1	1	1	4	2	5	5	3	1	5	3	3	2	2	173	84	1	2	2	2	3	4	3	5	3	5	5	3	4	5	4	2	2	2
94	1	1	1	1	2	3	3	3	3	3	4	4	3	3	3	3	3	3	5	4	5	4	5	3	4	4	1	2	2	168	65	2	1	2	1	4	5	4	5	5	5	5	3	4	5	4	2	2	2
94	1	1	1	1	2	3	3	3	3	3	4	4	3	3	3	3	3	3	5	4	5	4	5	3	4	4	1	2	2	168	65	2	1	2	1	4	5	4	5	5	5	5	3	4	5	4	2	2	2
94	1	1	1	1	2	3	3	3	3	3	4	4	3	3	3	3	3	3	5	4	5	4	5	3	4	4	1	2	2	168	65	2	1	2	1	4	5	4	5	5	5	5	3	4	5	4	2	2	2
94	1	1	1	1	2	3	3	3	3	3	4	4	3	3	3	3	3	3	5	4	5	4	5	3	4	4	1	2	2	168	65	2	1	2	1	4	5	4	5	5	5	5	3	4	5	4	2	2	2
94	1	1	1	1	2	3	3	3	3	3	4	4	3	3	3	3	3	3	5	4	5	4	5	3	4	4	1	2	2	168	65	2	1	2	1	4	5	4	5	5	5	5	3	4	5	4	2	2	2
94	1	1	1	1	2	3	3	3	3	3	4	4	3	3	3	3	3	3	5	4	5	4	5	3	4	4	1	2	2	168	65	2	1	2	1	4	5	4	5	5	5	5	3	4	5	4	2	2	2
94	1	1	1	1	2	3	3	3	3	3	4	4	3	3	3	3	3	3	5	4	5	4	5	3	4	4	1	2	2	168	65	2	1	2	1	4	5	4	5	5	5	5	3	4	5	4	2	2	2
94	1	1	1	1	2	3	3	3	3	3	4	4	3	3	3	3	3	3	5	4	5	4	5	3	4	4	1	2	2	168	65	2	1	2	1	4	5	4	5	5	5	5	3	4	5	4	2	2	2
94	1	1	1	1	2	3	3	3	3	3	4	4	3	3	3	3	3	3	5	4	5	4	5	3	4	4	1	2	2	168	65	2	1	2	1	4	5	4	5	5	5	5	3	4	5	4	2	2	2
94	1	1	1	1	2	3	3	3	3	3	4	4	3	3	3	3	3	3	5	4	5	4	5	3	4	4	1	2	2	168	65	2	1	2	1	4	5	4	5	5	5	5	3	4	5	4	2	2	2
94	1	1	1	1	2	3	3	3	3	3	4	4	3	3	3	3	3	3	5	4	5	4	5	3	4	4	1	2	2	168	65	2	1	2	1	4	5	4	5	5	5	5	3	4	5	4	2	2	2
94	1	1	1	1	2	3	3	3	3	3	4	4	3	3	3	3	3	3	5	4	5	4	5	3	4	4	1	2	2	168	65	2	1	2	1	4	5	4	5	5	5	5	3	4	5	4	2	2	2
95	1	1	1	1	2	3	2	2	5	2	1	2	1	1	3	1	2	2	3	4	5	5	4	1	2	4	2	3	2	168	59	3	1	1	1	5	5	4	5	3	4	5	4	4	5	4	2	2	2
95	1	1	1	1	2	3	2	2	5	2	1	2	1	1	3	1	2	2	3	4	5	5	4	1	2	4	2	3	2	168	59	3	1	1	1	5	5	4	5	3	4	5	4	4	5	4	2	2	2
95	1	1	1	1	2	3	2	2	5	2	1	2	1	1	3	1	2	2	3	4	5	5	4	1	2	4	2	3	2	168	59	3	1	1	1	5	5	4	5	3	4	5	4	4	5	4	2	2	2
95	1	1	1	1	2	3	2	2	5	2	1	2	1	1	3	1	2	2	3	4	5	5	4	1	2	4	2	3	2	168	59	3	1	1	1	5	5	4	5	3	4	5	4	4	5	4	2	2	2
95	1	1	1	1	2	3	2	2	5	2	1	2	1	1	3	1	2	2	3	4	5	5	4	1	2	4	2	3	2	168	59	3	1	1	1	5	5	4	5	3	4	5	4	4	5	4	2	2	2
95	1	1	1	1	2	3	2	2	5	2	1	2	1	1	3	1	2	2	3	4	5	5	4	1	2	4	2	3	2	168	59	3	1	1	1	5	5	4	5	3	4	5	4	4	5	4	2	2	2
95	1	1	1	1	2	3	2	2	5	2	1	2	1	1	3	1	2	2	3	4	5	5	4	1	2	4	2	3	2	168	59	3	1	1	1	5	5	4	5	3	4	5	4	4	5	4	2	2	2
95	1	1	1	1	2	3	2	2	5	2	1	2	1	1	3	1	2	2	3	4	5	5	4	1	2	4	2	3	2	168	59	3	1	1	1	5	5	4	5	3	4	5	4	4	5	4	2	2	2
95	1	1	1	1	2	3	2	2	5	2	1	2	1	1	3	1	2	2	3	4	5	5	4	1	2	4	2	3	2	168	59	3	1	1	1	5	5	4	5	3	4	5	4	4	5	4	2	2	2
95	1	1	1	1	2	3	2	2	5	2	1	2	1	1	3	1	2	2	3	4	5	5	4	1	2	4	2	3	2	168	59	3	1	1	1	5	5	4	5	3	4	5	4	4	5	4	2	2	2
95	1	1	1	1	2	3	2	2	5	2	1	2	1	1	3	1	2	2	3	4	5	5	4	1	2	4	2	3	2	168	59	3	1	1	1	5	5	4	5	3	4	5	4	4	5	4	2	2	2
95	1	1	1	1	2	3	2	2	5	2	1	2	1	1	3	1	2	2	3	4	5	5	4	1	2	4	2	3	2	168	59	3	1	1	1	5	5	4	5	3	4	5	4	4	5	4	2	2	2
96	1	1	1	1	1	4	3	2	3	3	2	2	2	2	3	4	3	3	4	5	4	5	4	1	2	5	2	2	2	157	63	1	1	2	2	4	4	4	4	4	4	5	4	5	5	4	2	2	2
96	1	1	1	1	1	4	3	2	3	3	2	2	2	2	3	4	3	3	4	5	4	5	4	1	2	5	2	2	2	157	63	1	1	2	2	4	4	4	4	4	4	5	4	5	5	4	2	2	2
96	1	1	1	1	1	4	3	2	3	3	2	2	2	2	3	4	3	3	4	5	4	5	4	1	2	5	2	2	2	157	63	1	1	2	2	4	4	4	4	4	4	5	4	5	5	4	2	2	2
96	1	1	1	1	1	4	3	2	3	3	2	2	2	2	3	4	3	3	4	5	4	5	4	1	2	5	2	2	2	157	63	1	1	2	2	4	4	4	4	4	4	5	4	5	5	4	2	2	2
96	1	1	1	1	1	4	3	2	3	3	2	2	2	2	3	4	3	3	4	5	4	5	4	1	2	5	2	2	2	157	63	1	1	2	2	4	4	4	4	4	4	5	4	5	5	4	2	2	2
96	1	1	1	1	1	4	3	2	3	3	2	2	2	2	3	4	3	3	4	5	4	5	4	1	2	5	2	2	2	157	63	1	1	2	2	4	4	4	4	4	4	5	4	5	5	4	2	2	2
96	1	1	1	1	1	4	3	2	3	3	2	2	2	2	3	4	3	3	4	5	4	5	4	1	2	5	2	2	2	157	63	1	1	2	2	4	4	4	4	4	4	5	4	5	5	4	2	2	2
96	1	1	1	1	1	4	3	2	3	3	2	2	2	2	3	4	3	3	4	5	4	5	4	1	2	5	2	2	2	157	63	1	1	2	2	4	4	4	4	4	4	5	4	5	5	4	2	2	2
96	1	1	1	1	1	4	3	2	3	3	2	2	2	2	3	4	3	3	4	5	4	5	4	1	2	5	2	2	2	157	63	1	1	2	2	4	4	4	4	4	4	5	4	5	5	4	2	2	2
96	1	1	1	1	1	4	3	2	3	3	2	2	2	2	3	4	3	3	4	5	4	5	4	1	2	5	2	2	2	157	63	1	1	2	2	4	4	4	4	4	4	5	4	5	5	4	2	2	2
96	1	1	1	1	1	4	3	2	3	3	2	2	2	2	3	4	3	3	4	5	4	5	4	1	2	5	2	2	2	157	63	1	1	2	2	4	4	4	4	4	4	5	4	5	5	4	2	2	2
96	1	1	1	1	1	4	3	2	3	3	2	2	2	2	3	4	3	3	4	5	4	5	4	1	2	5	2	2	2	157	63	1	1	2	2	4	4	4	4	4	4	5	4	5	5	4	2	2	2
97	1	1	1	1	1	4	3	2	5	2	4	5	3	2	3	2	3	2	4	5	5	4	4	5	4	3	4	1	2	162	50	1	1	2	3	4	5	5	5	5	4	4	5	5	5	4	2	2	2
97	1	1	1	1	1	4	3	2	5	2	4	5	3	2	3	2	3	2	4	5	5	4	4	5	4	3	4	1	2	162	50	1	1	2	3	4	5	5	5	5	4	4	5	5	5	4	2	2	2
97	1	1	1	1	1	4	3	2	5	2	4	5	3	2	3	2	3	2	4	5	5	4	4	5	4	3	4	1	2	162	50	1	1	2	3	4	5	5	5	5	4	4	5	5	5	4	2	2	2
97	1	1	1	1	1	4	3	2	5	2	4	5	3	2	3	2	3	2	4	5	5	4	4	5	4	3	4	1	2	162	50	1	1	2	3	4	5	5	5	5	4	4	5	5	5	4	2	2	2
97	1	1	1	1	1	4	3	2	5	2	4	5	3	2	3	2	3	2	4	5	5	4	4	5	4	3	4	1	2	162	50	1	1	2	3	4	5	5	5	5	4	4	5	5	5	4	2	2	2
97	1	1	1	1	1	4	3	2	5	2	4	5	3	2	3	2	3	2	4	5	5	4	4	5	4	3	4	1	2	162	50	1	1	2	3	4	5	5	5	5	4	4	5	5	5	4	2	2	2
97	1	1	1	1	1	4	3	2	5	2	4	5	3	2	3	2	3	2	4	5	5	4	4	5	4	3	4	1	2	162	50	1	1	2	3	4	5	5	5	5	4	4	5	5	5	4	2	2	2
97	1	1	1	1	1	4	3	2	5	2	4	5	3	2	3	2	3	2	4	5	5	4	4	5	4	3	4	1	2	162	50	1	1	2	3	4	5	5	5	5	4	4	5	5	5	4	2	2	2
97	1	1	1	1	1	4	3	2	5	2	4	5	3	2	3	2	3	2	4	5	5	4	4	5	4	3	4	1	2	162	50	1	1	2	3	4	5	5	5	5	4	4	5	5	5	4	2	2	2
97	1	1	1	1	1	4	3	2	5	2	4	5	3	2	3	2	3	2	4	5	5	4	4	5	4	3	4	1	2	162	50	1	1	2	3	4	5	5	5	5	4	4	5	5	5	4	2	2	2
97	1	1	1	1	1	4	3	2	5	2	4	5	3	2	3	2	3	2	4	5	5	4	4	5	4	3	4	1	2	162	50	1	1	2	3	4	5	5	5	5	4	4	5	5	5	4	2	2	2
97	1	1	1	1	1	4	3	2	5	2	4	5	3	2	3	2	3	2	4	5	5	4	4	5	4	3	4	1	2	162	50	1	1	2	3	4	5	5	5	5	4	4	5	5	5	4	2	2	2
98	1	1	1	1	2	4	4	3	5	4	4	4	4	4	4	4	4	4	4	5	4	5	5	5	4	5	2	2	2	166	69	3	1	2	1	4	5	4	5	4	5	4	5	5	5	4	2	2	2
98	1	1	1	1	2	4	4	3	5	4	4	4	4	4	4	4	4	4	4	5	4	5	5	5	4	5	2	2	2	166	69	3	1	2	1	4	5	4	5	4	5	4	5	5	5	4	2	2	2
98	1	1	1	1	2	4	4	3	5	4	4	4	4	4	4	4	4	4	4	5	4	5	5	5	4	5	2	2	2	166	69	3	1	2	1	4	5	4	5	4	5	4	5	5	5	4	2	2	2
98	1	1	1	1	2	4	4	3	5	4	4	4	4	4	4	4	4	4	4	5	4	5	5	5	4	5	2	2	2	166	69	3	1	2	1	4	5	4	5	4	5	4	5	5	5	4	2	2	2
98	1	1	1	1	2	4	4	3	5	4	4	4	4	4	4	4	4	4	4	5	4	5	5	5	4	5	2	2	2	166	69	3	1	2	1	4	5	4	5	4	5	4	5	5	5	4	2	2	2
98	1	1	1	1	2	4	4	3	5	4	4	4	4	4	4	4	4	4	4	5	4	5	5	5	4	5	2	2	2	166	69	3	1	2	1	4	5	4	5	4	5	4	5	5	5	4	2	2	2
98	1	1	1	1	2	4	4	3	5	4	4	4	4	4	4	4	4	4	4	5	4	5	5	5	4	5	2	2	2	166	69	3	1	2	1	4	5	4	5	4	5	4	5	5	5	4	2	2	2
98	1	1	1	1	2	4	4	3	5	4	4	4	4	4	4	4	4	4	4	5	4	5	5	5	4	5	2	2	2	166	69	3	1	2	1	4	5	4	5	4	5	4	5	5	5	4	2	2	2
98	1	1	1	1	2	4	4	3	5	4	4	4	4	4	4	4	4	4	4	5	4	5	5	5	4	5	2	2	2	166	69	3	1	2	1	4	5	4	5	4	5	4	5	5	5	4	2	2	2
98	1	1	1	1	2	4	4	3	5	4	4	4	4	4	4	4	4	4	4	5	4	5	5	5	4	5	2	2	2	166	69	3	1	2	1	4	5	4	5	4	5	4	5	5	5	4	2	2	2
98	1	1	1	1	2	4	4	3	5	4	4	4	4	4	4	4	4	4	4	5	4	5	5	5	4	5	2	2	2	166	69	3	1	2	1	4	5	4	5	4	5	4	5	5	5	4	2	2	2
98	1	1	1	1	2	4	4	3	5	4	4	4	4	4	4	4	4	4	4	5	4	5	5	5	4	5	2	2	2	166	69	3	1	2	1	4	5	4	5	4	5	4	5	5	5	4	2	2	2
99	1	1	1	1	1	4	3	2	2	3	3	3	2	2	3	2	3	4	4	4	4	3	4	4	4	2	3	2	2	162	54	1	2	3	1	4	4	2	2	3	4	4	3	3	2	4	1	1	1
99	1	1	1	1	1	4	3	2	2	3	3	3	2	2	3	2	3	4	4	4	4	3	4	4	4	2	3	2	2	162	54	1	2	3	1	4	4	2	2	3	4	4	3	3	2	4	1	1	1
99	1	1	1	1	1	4	3	2	2	3	3	3	2	2	3	2	3	4	4	4	4	3	4	4	4	2	3	2	2	162	54	1	2	3	1	4	4	2	2	3	4	4	3	3	2	4	1	1	1
99	1	1	1	1	1	4	3	2	2	3	3	3	2	2	3	2	3	4	4	4	4	3	4	4	4	2	3	2	2	162	54	1	2	3	1	4	4	2	2	3	4	4	3	3	2	4	1	1	1
99	1	1	1	1	1	4	3	2	2	3	3	3	2	2	3	2	3	4	4	4	4	3	4	4	4	2	3	2	2	162	54	1	2	3	1	4	4	2	2	3	4	4	3	3	2	4	1	1	1
99	1	1	1	1	1	4	3	2	2	3	3	3	2	2	3	2	3	4	4	4	4	3	4	4	4	2	3	2	2	162	54	1	2	3	1	4	4	2	2	3	4	4	3	3	2	4	1	1	1
99	1	1	1	1	1	4	3	2	2	3	3	3	2	2	3	2	3	4	4	4	4	3	4	4	4	2	3	2	2	162	54	1	2	3	1	4	4	2	2	3	4	4	3	3	2	4	1	1	1
99	1	1	1	1	1	4	3	2	2	3	3	3	2	2	3	2	3	4	4	4	4	3	4	4	4	2	3	2	2	162	54	1	2	3	1	4	4	2	2	3	4	4	3	3	2	4	1	1	1
99	1	1	1	1	1	4	3	2	2	3	3	3	2	2	3	2	3	4	4	4	4	3	4	4	4	2	3	2	2	162	54	1	2	3	1	4	4	2	2	3	4	4	3	3	2	4	1	1	1
99	1	1	1	1	1	4	3	2	2	3	3	3	2	2	3	2	3	4	4	4	4	3	4	4	4	2	3	2	2	162	54	1	2	3	1	4	4	2	2	3	4	4	3	3	2	4	1	1	1
99	1	1	1	1	1	4	3	2	2	3	3	3	2	2	3	2	3	4	4	4	4	3	4	4	4	2	3	2	2	162	54	1	2	3	1	4	4	2	2	3	4	4	3	3	2	4	1	1	1
99	1	1	1	1	1	4	3	2	2	3	3	3	2	2	3	2	3	4	4	4	4	3	4	4	4	2	3	2	2	162	54	1	2	3	1	4	4	2	2	3	4	4	3	3	2	4	1	1	1
100	1	1	1	1	4	4	3	1	4	2	3	5	3	4	4	1	1	1	3	3	3	3	3	1	5	3	3	3	3	170	68	1	3	1	3	5	5	5	5	2	4	4	2	4	4	4	3	3	3
100	1	1	1	1	4	4	3	1	4	2	3	5	3	4	4	1	1	1	3	3	3	3	3	1	5	3	3	3	3	170	68	1	3	1	3	5	5	5	5	2	4	4	2	4	4	4	3	3	3
100	1	1	1	1	4	4	3	1	4	2	3	5	3	4	4	1	1	1	3	3	3	3	3	1	5	3	3	3	3	170	68	1	3	1	3	5	5	5	5	2	4	4	2	4	4	4	3	3	3
100	1	1	1	1	4	4	3	1	4	2	3	5	3	4	4	1	1	1	3	3	3	3	3	1	5	3	3	3	3	170	68	1	3	1	3	5	5	5	5	2	4	4	2	4	4	4	3	3	3
100	1	1	1	1	4	4	3	1	4	2	3	5	3	4	4	1	1	1	3	3	3	3	3	1	5	3	3	3	3	170	68	1	3	1	3	5	5	5	5	2	4	4	2	4	4	4	3	3	3
100	1	1	1	1	4	4	3	1	4	2	3	5	3	4	4	1	1	1	3	3	3	3	3	1	5	3	3	3	3	170	68	1	3	1	3	5	5	5	5	2	4	4	2	4	4	4	3	3	3
100	1	1	1	1	4	4	3	1	4	2	3	5	3	4	4	1	1	1	3	3	3	3	3	1	5	3	3	3	3	170	68	1	3	1	3	5	5	5	5	2	4	4	2	4	4	4	3	3	3
100	1	1	1	1	4	4	3	1	4	2	3	5	3	4	4	1	1	1	3	3	3	3	3	1	5	3	3	3	3	170	68	1	3	1	3	5	5	5	5	2	4	4	2	4	4	4	3	3	3
100	1	1	1	1	4	4	3	1	4	2	3	5	3	4	4	1	1	1	3	3	3	3	3	1	5	3	3	3	3	170	68	1	3	1	3	5	5	5	5	2	4	4	2	4	4	4	3	3	3
100	1	1	1	1	4	4	3	1	4	2	3	5	3	4	4	1	1	1	3	3	3	3	3	1	5	3	3	3	3	170	68	1	3	1	3	5	5	5	5	2	4	4	2	4	4	4	3	3	3
100	1	1	1	1	4	4	3	1	4	2	3	5	3	4	4	1	1	1	3	3	3	3	3	1	5	3	3	3	3	170	68	1	3	1	3	5	5	5	5	2	4	4	2	4	4	4	3	3	3
100	1	1	1	1	4	4	3	1	4	2	3	5	3	4	4	1	1	1	3	3	3	3	3	1	5	3	3	3	3	170	68	1	3	1	3	5	5	5	5	2	4	4	2	4	4	4	3	3	3
401	5	2	1	1	3	4	4	2	3	4	4	4	4	4	4	4	3	1	4	5	4	3	4	1	1	2	3	2	2	158	52	1	2	2	1	4	4	4	5	2	3	4	2	3	4	4	1	1	1
401	5	2	1	1	3	4	4	2	3	4	4	4	4	4	4	4	3	1	4	5	4	3	4	1	1	2	3	2	2	158	52	1	2	2	1	4	4	4	5	2	3	4	2	3	4	4	1	1	1
401	5	2	1	1	3	4	4	2	3	4	4	4	4	4	4	4	3	1	4	5	4	3	4	1	1	2	3	2	2	158	52	1	2	2	1	4	4	4	5	2	3	4	2	3	4	4	1	1	1
401	5	2	1	1	3	4	4	2	3	4	4	4	4	4	4	4	3	1	4	5	4	3	4	1	1	2	3	2	2	158	52	1	2	2	1	4	4	4	5	2	3	4	2	3	4	4	1	1	1
401	5	2	1	1	3	4	4	2	3	4	4	4	4	4	4	4	3	1	4	5	4	3	4	1	1	2	3	2	2	158	52	1	2	2	1	4	4	4	5	2	3	4	2	3	4	4	1	1	1
401	5	2	1	1	3	4	4	2	3	4	4	4	4	4	4	4	3	1	4	5	4	3	4	1	1	2	3	2	2	158	52	1	2	2	1	4	4	4	5	2	3	4	2	3	4	4	1	1	1
401	5	2	1	1	3	4	4	2	3	4	4	4	4	4	4	4	3	1	4	5	4	3	4	1	1	2	3	2	2	158	52	1	2	2	1	4	4	4	5	2	3	4	2	3	4	4	1	1	1
401	5	2	1	1	3	4	4	2	3	4	4	4	4	4	4	4	3	1	4	5	4	3	4	1	1	2	3	2	2	158	52	1	2	2	1	4	4	4	5	2	3	4	2	3	4	4	1	1	1
401	5	2	1	1	3	4	4	2	3	4	4	4	4	4	4	4	3	1	4	5	4	3	4	1	1	2	3	2	2	158	52	1	2	2	1	4	4	4	5	2	3	4	2	3	4	4	1	1	1
401	5	2	1	1	3	4	4	2	3	4	4	4	4	4	4	4	3	1	4	5	4	3	4	1	1	2	3	2	2	158	52	1	2	2	1	4	4	4	5	2	3	4	2	3	4	4	1	1	1
401	5	2	1	1	3	4	4	2	3	4	4	4	4	4	4	4	3	1	4	5	4	3	4	1	1	2	3	2	2	158	52	1	2	2	1	4	4	4	5	2	3	4	2	3	4	4	1	1	1
401	5	2	1	1	3	4	4	2	3	4	4	4	4	4	4	4	3	1	4	5	4	3	4	1	1	2	3	2	2	158	52	1	2	2	1	4	4	4	5	2	3	4	2	3	4	4	1	1	1
402	5	2	1	1	2	4	4	3	3	3	4	4	3	3	3	4	4	4	4	4	5	4	5	4	3	3	3	2	2	167	55	1	1	2	1	3	4	5	4	1	4	4	2	4	5	4	1	1	1
402	5	2	1	1	2	4	4	3	3	3	4	4	3	3	3	4	4	4	4	4	5	4	5	4	3	3	3	2	2	167	55	1	1	2	1	3	4	5	4	1	4	4	2	4	5	4	1	1	1
402	5	2	1	1	2	4	4	3	3	3	4	4	3	3	3	4	4	4	4	4	5	4	5	4	3	3	3	2	2	167	55	1	1	2	1	3	4	5	4	1	4	4	2	4	5	4	1	1	1
402	5	2	1	1	2	4	4	3	3	3	4	4	3	3	3	4	4	4	4	4	5	4	5	4	3	3	3	2	2	167	55	1	1	2	1	3	4	5	4	1	4	4	2	4	5	4	1	1	1
402	5	2	1	1	2	4	4	3	3	3	4	4	3	3	3	4	4	4	4	4	5	4	5	4	3	3	3	2	2	167	55	1	1	2	1	3	4	5	4	1	4	4	2	4	5	4	1	1	1
402	5	2	1	1	2	4	4	3	3	3	4	4	3	3	3	4	4	4	4	4	5	4	5	4	3	3	3	2	2	167	55	1	1	2	1	3	4	5	4	1	4	4	2	4	5	4	1	1	1
402	5	2	1	1	2	4	4	3	3	3	4	4	3	3	3	4	4	4	4	4	5	4	5	4	3	3	3	2	2	167	55	1	1	2	1	3	4	5	4	1	4	4	2	4	5	4	1	1	1
402	5	2	1	1	2	4	4	3	3	3	4	4	3	3	3	4	4	4	4	4	5	4	5	4	3	3	3	2	2	167	55	1	1	2	1	3	4	5	4	1	4	4	2	4	5	4	1	1	1
402	5	2	1	1	2	4	4	3	3	3	4	4	3	3	3	4	4	4	4	4	5	4	5	4	3	3	3	2	2	167	55	1	1	2	1	3	4	5	4	1	4	4	2	4	5	4	1	1	1
402	5	2	1	1	2	4	4	3	3	3	4	4	3	3	3	4	4	4	4	4	5	4	5	4	3	3	3	2	2	167	55	1	1	2	1	3	4	5	4	1	4	4	2	4	5	4	1	1	1
402	5	2	1	1	2	4	4	3	3	3	4	4	3	3	3	4	4	4	4	4	5	4	5	4	3	3	3	2	2	167	55	1	1	2	1	3	4	5	4	1	4	4	2	4	5	4	1	1	1
402	5	2	1	1	2	4	4	3	3	3	4	4	3	3	3	4	4	4	4	4	5	4	5	4	3	3	3	2	2	167	55	1	1	2	1	3	4	5	4	1	4	4	2	4	5	4	1	1	1
403	5	2	1	1	4	4	3	3	4	3	4	4	3	4	4	3	3	3	4	4	5	4	5	1	1	4	2	2	2	177	68	3	1	2	1	4	5	4	5	2	5	4	2	4	5	4	1	1	1
403	5	2	1	1	4	4	3	3	4	3	4	4	3	4	4	3	3	3	4	4	5	4	5	1	1	4	2	2	2	177	68	3	1	2	1	4	5	4	5	2	5	4	2	4	5	4	1	1	1
403	5	2	1	1	4	4	3	3	4	3	4	4	3	4	4	3	3	3	4	4	5	4	5	1	1	4	2	2	2	177	68	3	1	2	1	4	5	4	5	2	5	4	2	4	5	4	1	1	1
403	5	2	1	1	4	4	3	3	4	3	4	4	3	4	4	3	3	3	4	4	5	4	5	1	1	4	2	2	2	177	68	3	1	2	1	4	5	4	5	2	5	4	2	4	5	4	1	1	1
403	5	2	1	1	4	4	3	3	4	3	4	4	3	4	4	3	3	3	4	4	5	4	5	1	1	4	2	2	2	177	68	3	1	2	1	4	5	4	5	2	5	4	2	4	5	4	1	1	1
403	5	2	1	1	4	4	3	3	4	3	4	4	3	4	4	3	3	3	4	4	5	4	5	1	1	4	2	2	2	177	68	3	1	2	1	4	5	4	5	2	5	4	2	4	5	4	1	1	1
403	5	2	1	1	4	4	3	3	4	3	4	4	3	4	4	3	3	3	4	4	5	4	5	1	1	4	2	2	2	177	68	3	1	2	1	4	5	4	5	2	5	4	2	4	5	4	1	1	1
403	5	2	1	1	4	4	3	3	4	3	4	4	3	4	4	3	3	3	4	4	5	4	5	1	1	4	2	2	2	177	68	3	1	2	1	4	5	4	5	2	5	4	2	4	5	4	1	1	1
403	5	2	1	1	4	4	3	3	4	3	4	4	3	4	4	3	3	3	4	4	5	4	5	1	1	4	2	2	2	177	68	3	1	2	1	4	5	4	5	2	5	4	2	4	5	4	1	1	1
403	5	2	1	1	4	4	3	3	4	3	4	4	3	4	4	3	3	3	4	4	5	4	5	1	1	4	2	2	2	177	68	3	1	2	1	4	5	4	5	2	5	4	2	4	5	4	1	1	1
403	5	2	1	1	4	4	3	3	4	3	4	4	3	4	4	3	3	3	4	4	5	4	5	1	1	4	2	2	2	177	68	3	1	2	1	4	5	4	5	2	5	4	2	4	5	4	1	1	1
403	5	2	1	1	4	4	3	3	4	3	4	4	3	4	4	3	3	3	4	4	5	4	5	1	1	4	2	2	2	177	68	3	1	2	1	4	5	4	5	2	5	4	2	4	5	4	1	1	1
404	5	2	1	1	5	4	2	4	5	3	4	4	3	3	4	3	2	4	5	4	5	3	4	1	1	3	2	2	2	173	70	3	1	2	1	4	5	4	5	2	3	5	2	4	5	4	1	1	1
404	5	2	1	1	5	4	2	4	5	3	4	4	3	3	4	3	2	4	5	4	5	3	4	1	1	3	2	2	2	173	70	3	1	2	1	4	5	4	5	2	3	5	2	4	5	4	1	1	1
404	5	2	1	1	5	4	2	4	5	3	4	4	3	3	4	3	2	4	5	4	5	3	4	1	1	3	2	2	2	173	70	3	1	2	1	4	5	4	5	2	3	5	2	4	5	4	1	1	1
404	5	2	1	1	5	4	2	4	5	3	4	4	3	3	4	3	2	4	5	4	5	3	4	1	1	3	2	2	2	173	70	3	1	2	1	4	5	4	5	2	3	5	2	4	5	4	1	1	1
404	5	2	1	1	5	4	2	4	5	3	4	4	3	3	4	3	2	4	5	4	5	3	4	1	1	3	2	2	2	173	70	3	1	2	1	4	5	4	5	2	3	5	2	4	5	4	1	1	1
404	5	2	1	1	5	4	2	4	5	3	4	4	3	3	4	3	2	4	5	4	5	3	4	1	1	3	2	2	2	173	70	3	1	2	1	4	5	4	5	2	3	5	2	4	5	4	1	1	1
404	5	2	1	1	5	4	2	4	5	3	4	4	3	3	4	3	2	4	5	4	5	3	4	1	1	3	2	2	2	173	70	3	1	2	1	4	5	4	5	2	3	5	2	4	5	4	1	1	1
404	5	2	1	1	5	4	2	4	5	3	4	4	3	3	4	3	2	4	5	4	5	3	4	1	1	3	2	2	2	173	70	3	1	2	1	4	5	4	5	2	3	5	2	4	5	4	1	1	1
404	5	2	1	1	5	4	2	4	5	3	4	4	3	3	4	3	2	4	5	4	5	3	4	1	1	3	2	2	2	173	70	3	1	2	1	4	5	4	5	2	3	5	2	4	5	4	1	1	1
404	5	2	1	1	5	4	2	4	5	3	4	4	3	3	4	3	2	4	5	4	5	3	4	1	1	3	2	2	2	173	70	3	1	2	1	4	5	4	5	2	3	5	2	4	5	4	1	1	1
404	5	2	1	1	5	4	2	4	5	3	4	4	3	3	4	3	2	4	5	4	5	3	4	1	1	3	2	2	2	173	70	3	1	2	1	4	5	4	5	2	3	5	2	4	5	4	1	1	1
404	5	2	1	1	5	4	2	4	5	3	4	4	3	3	4	3	2	4	5	4	5	3	4	1	1	3	2	2	2	173	70	3	1	2	1	4	5	4	5	2	3	5	2	4	5	4	1	1	1
405	5	2	1	1	4	2	4	4	4	4	4	5	2	2	2	1	2	1	1	2	5	4	4	5	3	4	3	1	2	163	49	1	1	1	1	4	5	4	4	1	4	5	2	5	5	4	1	1	1
405	5	2	1	1	4	2	4	4	4	4	4	5	2	2	2	1	2	1	1	2	5	4	4	5	3	4	3	1	2	163	49	1	1	1	1	4	5	4	4	1	4	5	2	5	5	4	1	1	1
405	5	2	1	1	4	2	4	4	4	4	4	5	2	2	2	1	2	1	1	2	5	4	4	5	3	4	3	1	2	163	49	1	1	1	1	4	5	4	4	1	4	5	2	5	5	4	1	1	1
405	5	2	1	1	4	2	4	4	4	4	4	5	2	2	2	1	2	1	1	2	5	4	4	5	3	4	3	1	2	163	49	1	1	1	1	4	5	4	4	1	4	5	2	5	5	4	1	1	1
405	5	2	1	1	4	2	4	4	4	4	4	5	2	2	2	1	2	1	1	2	5	4	4	5	3	4	3	1	2	163	49	1	1	1	1	4	5	4	4	1	4	5	2	5	5	4	1	1	1
405	5	2	1	1	4	2	4	4	4	4	4	5	2	2	2	1	2	1	1	2	5	4	4	5	3	4	3	1	2	163	49	1	1	1	1	4	5	4	4	1	4	5	2	5	5	4	1	1	1
405	5	2	1	1	4	2	4	4	4	4	4	5	2	2	2	1	2	1	1	2	5	4	4	5	3	4	3	1	2	163	49	1	1	1	1	4	5	4	4	1	4	5	2	5	5	4	1	1	1
405	5	2	1	1	4	2	4	4	4	4	4	5	2	2	2	1	2	1	1	2	5	4	4	5	3	4	3	1	2	163	49	1	1	1	1	4	5	4	4	1	4	5	2	5	5	4	1	1	1
405	5	2	1	1	4	2	4	4	4	4	4	5	2	2	2	1	2	1	1	2	5	4	4	5	3	4	3	1	2	163	49	1	1	1	1	4	5	4	4	1	4	5	2	5	5	4	1	1	1
405	5	2	1	1	4	2	4	4	4	4	4	5	2	2	2	1	2	1	1	2	5	4	4	5	3	4	3	1	2	163	49	1	1	1	1	4	5	4	4	1	4	5	2	5	5	4	1	1	1
405	5	2	1	1	4	2	4	4	4	4	4	5	2	2	2	1	2	1	1	2	5	4	4	5	3	4	3	1	2	163	49	1	1	1	1	4	5	4	4	1	4	5	2	5	5	4	1	1	1
405	5	2	1	1	4	2	4	4	4	4	4	5	2	2	2	1	2	1	1	2	5	4	4	5	3	4	3	1	2	163	49	1	1	1	1	4	5	4	4	1	4	5	2	5	5	4	1	1	1
406	5	2	1	1	3	4	4	3	4	4	4	4	3	4	4	3	3	3	5	4	5	3	4	1	1	4	2	2	2	166	51	1	1	2	1	4	4	4	4	2	4	5	2	4	5	4	1	1	1
406	5	2	1	1	3	4	4	3	4	4	4	4	3	4	4	3	3	3	5	4	5	3	4	1	1	4	2	2	2	166	51	1	1	2	1	4	4	4	4	2	4	5	2	4	5	4	1	1	1
406	5	2	1	1	3	4	4	3	4	4	4	4	3	4	4	3	3	3	5	4	5	3	4	1	1	4	2	2	2	166	51	1	1	2	1	4	4	4	4	2	4	5	2	4	5	4	1	1	1
406	5	2	1	1	3	4	4	3	4	4	4	4	3	4	4	3	3	3	5	4	5	3	4	1	1	4	2	2	2	166	51	1	1	2	1	4	4	4	4	2	4	5	2	4	5	4	1	1	1
406	5	2	1	1	3	4	4	3	4	4	4	4	3	4	4	3	3	3	5	4	5	3	4	1	1	4	2	2	2	166	51	1	1	2	1	4	4	4	4	2	4	5	2	4	5	4	1	1	1
406	5	2	1	1	3	4	4	3	4	4	4	4	3	4	4	3	3	3	5	4	5	3	4	1	1	4	2	2	2	166	51	1	1	2	1	4	4	4	4	2	4	5	2	4	5	4	1	1	1
406	5	2	1	1	3	4	4	3	4	4	4	4	3	4	4	3	3	3	5	4	5	3	4	1	1	4	2	2	2	166	51	1	1	2	1	4	4	4	4	2	4	5	2	4	5	4	1	1	1
406	5	2	1	1	3	4	4	3	4	4	4	4	3	4	4	3	3	3	5	4	5	3	4	1	1	4	2	2	2	166	51	1	1	2	1	4	4	4	4	2	4	5	2	4	5	4	1	1	1
406	5	2	1	1	3	4	4	3	4	4	4	4	3	4	4	3	3	3	5	4	5	3	4	1	1	4	2	2	2	166	51	1	1	2	1	4	4	4	4	2	4	5	2	4	5	4	1	1	1
406	5	2	1	1	3	4	4	3	4	4	4	4	3	4	4	3	3	3	5	4	5	3	4	1	1	4	2	2	2	166	51	1	1	2	1	4	4	4	4	2	4	5	2	4	5	4	1	1	1
406	5	2	1	1	3	4	4	3	4	4	4	4	3	4	4	3	3	3	5	4	5	3	4	1	1	4	2	2	2	166	51	1	1	2	1	4	4	4	4	2	4	5	2	4	5	4	1	1	1
406	5	2	1	1	3	4	4	3	4	4	4	4	3	4	4	3	3	3	5	4	5	3	4	1	1	4	2	2	2	166	51	1	1	2	1	4	4	4	4	2	4	5	2	4	5	4	1	1	1
407	5	2	1	1	5	3	3	3	5	3	3	4	3	4	3	2	2	3	4	4	5	5	5	1	4	4	3	1	1	158	45	1	1	2	1	5	5	5	5	1	4	5	3	4	5	4	1	1	1
407	5	2	1	1	5	3	3	3	5	3	3	4	3	4	3	2	2	3	4	4	5	5	5	1	4	4	3	1	1	158	45	1	1	2	1	5	5	5	5	1	4	5	3	4	5	4	1	1	1
407	5	2	1	1	5	3	3	3	5	3	3	4	3	4	3	2	2	3	4	4	5	5	5	1	4	4	3	1	1	158	45	1	1	2	1	5	5	5	5	1	4	5	3	4	5	4	1	1	1
407	5	2	1	1	5	3	3	3	5	3	3	4	3	4	3	2	2	3	4	4	5	5	5	1	4	4	3	1	1	158	45	1	1	2	1	5	5	5	5	1	4	5	3	4	5	4	1	1	1
407	5	2	1	1	5	3	3	3	5	3	3	4	3	4	3	2	2	3	4	4	5	5	5	1	4	4	3	1	1	158	45	1	1	2	1	5	5	5	5	1	4	5	3	4	5	4	1	1	1
407	5	2	1	1	5	3	3	3	5	3	3	4	3	4	3	2	2	3	4	4	5	5	5	1	4	4	3	1	1	158	45	1	1	2	1	5	5	5	5	1	4	5	3	4	5	4	1	1	1
407	5	2	1	1	5	3	3	3	5	3	3	4	3	4	3	2	2	3	4	4	5	5	5	1	4	4	3	1	1	158	45	1	1	2	1	5	5	5	5	1	4	5	3	4	5	4	1	1	1
407	5	2	1	1	5	3	3	3	5	3	3	4	3	4	3	2	2	3	4	4	5	5	5	1	4	4	3	1	1	158	45	1	1	2	1	5	5	5	5	1	4	5	3	4	5	4	1	1	1
407	5	2	1	1	5	3	3	3	5	3	3	4	3	4	3	2	2	3	4	4	5	5	5	1	4	4	3	1	1	158	45	1	1	2	1	5	5	5	5	1	4	5	3	4	5	4	1	1	1
407	5	2	1	1	5	3	3	3	5	3	3	4	3	4	3	2	2	3	4	4	5	5	5	1	4	4	3	1	1	158	45	1	1	2	1	5	5	5	5	1	4	5	3	4	5	4	1	1	1
407	5	2	1	1	5	3	3	3	5	3	3	4	3	4	3	2	2	3	4	4	5	5	5	1	4	4	3	1	1	158	45	1	1	2	1	5	5	5	5	1	4	5	3	4	5	4	1	1	1
407	5	2	1	1	5	3	3	3	5	3	3	4	3	4	3	2	2	3	4	4	5	5	5	1	4	4	3	1	1	158	45	1	1	2	1	5	5	5	5	1	4	5	3	4	5	4	1	1	1
408	5	2	1	1	1	4	1	1	3	1	1	1	1	1	4	1	1	1	4	4	2	2	2	3	1	2	3	3	3	164	52	1	1	5	1	3	4	4	4	2	4	4	2	3	4	4	2	1	1
408	5	2	1	1	1	4	1	1	3	1	1	1	1	1	4	1	1	1	4	4	2	2	2	3	1	2	3	3	3	164	52	1	1	5	1	3	4	4	4	2	4	4	2	3	4	4	2	1	1
408	5	2	1	1	1	4	1	1	3	1	1	1	1	1	4	1	1	1	4	4	2	2	2	3	1	2	3	3	3	164	52	1	1	5	1	3	4	4	4	2	4	4	2	3	4	4	2	1	1
408	5	2	1	1	1	4	1	1	3	1	1	1	1	1	4	1	1	1	4	4	2	2	2	3	1	2	3	3	3	164	52	1	1	5	1	3	4	4	4	2	4	4	2	3	4	4	2	1	1
408	5	2	1	1	1	4	1	1	3	1	1	1	1	1	4	1	1	1	4	4	2	2	2	3	1	2	3	3	3	164	52	1	1	5	1	3	4	4	4	2	4	4	2	3	4	4	2	1	1
408	5	2	1	1	1	4	1	1	3	1	1	1	1	1	4	1	1	1	4	4	2	2	2	3	1	2	3	3	3	164	52	1	1	5	1	3	4	4	4	2	4	4	2	3	4	4	2	1	1
408	5	2	1	1	1	4	1	1	3	1	1	1	1	1	4	1	1	1	4	4	2	2	2	3	1	2	3	3	3	164	52	1	1	5	1	3	4	4	4	2	4	4	2	3	4	4	2	1	1
408	5	2	1	1	1	4	1	1	3	1	1	1	1	1	4	1	1	1	4	4	2	2	2	3	1	2	3	3	3	164	52	1	1	5	1	3	4	4	4	2	4	4	2	3	4	4	2	1	1
408	5	2	1	1	1	4	1	1	3	1	1	1	1	1	4	1	1	1	4	4	2	2	2	3	1	2	3	3	3	164	52	1	1	5	1	3	4	4	4	2	4	4	2	3	4	4	2	1	1
408	5	2	1	1	1	4	1	1	3	1	1	1	1	1	4	1	1	1	4	4	2	2	2	3	1	2	3	3	3	164	52	1	1	5	1	3	4	4	4	2	4	4	2	3	4	4	2	1	1
408	5	2	1	1	1	4	1	1	3	1	1	1	1	1	4	1	1	1	4	4	2	2	2	3	1	2	3	3	3	164	52	1	1	5	1	3	4	4	4	2	4	4	2	3	4	4	2	1	1
408	5	2	1	1	1	4	1	1	3	1	1	1	1	1	4	1	1	1	4	4	2	2	2	3	1	2	3	3	3	164	52	1	1	5	1	3	4	4	4	2	4	4	2	3	4	4	2	1	1
409	5	2	1	1	1	4	4	3	5	4	5	5	2	4	4	4	4	4	5	4	5	4	4	4	1	3	2	2	2	170	65	1	2	2	1	4	4	4	4	4	4	4	4	4	4	4	2	1	1
409	5	2	1	1	1	4	4	3	5	4	5	5	2	4	4	4	4	4	5	4	5	4	4	4	1	3	2	2	2	170	65	1	2	2	1	4	4	4	4	4	4	4	4	4	4	4	2	1	1
409	5	2	1	1	1	4	4	3	5	4	5	5	2	4	4	4	4	4	5	4	5	4	4	4	1	3	2	2	2	170	65	1	2	2	1	4	4	4	4	4	4	4	4	4	4	4	2	1	1
409	5	2	1	1	1	4	4	3	5	4	5	5	2	4	4	4	4	4	5	4	5	4	4	4	1	3	2	2	2	170	65	1	2	2	1	4	4	4	4	4	4	4	4	4	4	4	2	1	1
409	5	2	1	1	1	4	4	3	5	4	5	5	2	4	4	4	4	4	5	4	5	4	4	4	1	3	2	2	2	170	65	1	2	2	1	4	4	4	4	4	4	4	4	4	4	4	2	1	1
409	5	2	1	1	1	4	4	3	5	4	5	5	2	4	4	4	4	4	5	4	5	4	4	4	1	3	2	2	2	170	65	1	2	2	1	4	4	4	4	4	4	4	4	4	4	4	2	1	1
409	5	2	1	1	1	4	4	3	5	4	5	5	2	4	4	4	4	4	5	4	5	4	4	4	1	3	2	2	2	170	65	1	2	2	1	4	4	4	4	4	4	4	4	4	4	4	2	1	1
409	5	2	1	1	1	4	4	3	5	4	5	5	2	4	4	4	4	4	5	4	5	4	4	4	1	3	2	2	2	170	65	1	2	2	1	4	4	4	4	4	4	4	4	4	4	4	2	1	1
409	5	2	1	1	1	4	4	3	5	4	5	5	2	4	4	4	4	4	5	4	5	4	4	4	1	3	2	2	2	170	65	1	2	2	1	4	4	4	4	4	4	4	4	4	4	4	2	1	1
409	5	2	1	1	1	4	4	3	5	4	5	5	2	4	4	4	4	4	5	4	5	4	4	4	1	3	2	2	2	170	65	1	2	2	1	4	4	4	4	4	4	4	4	4	4	4	2	1	1
409	5	2	1	1	1	4	4	3	5	4	5	5	2	4	4	4	4	4	5	4	5	4	4	4	1	3	2	2	2	170	65	1	2	2	1	4	4	4	4	4	4	4	4	4	4	4	2	1	1
409	5	2	1	1	1	4	4	3	5	4	5	5	2	4	4	4	4	4	5	4	5	4	4	4	1	3	2	2	2	170	65	1	2	2	1	4	4	4	4	4	4	4	4	4	4	4	2	1	1
410	5	2	1	1	4	3	1	1	2	2	1	2	1	2	3	1	1	1	3	3	3	3	3	1	1	3	3	2	2	163	73	1	2	5	1	3	3	3	3	3	3	3	3	3	3	4	1	1	2
410	5	2	1	1	4	3	1	1	2	2	1	2	1	2	3	1	1	1	3	3	3	3	3	1	1	3	3	2	2	163	73	1	2	5	1	3	3	3	3	3	3	3	3	3	3	4	1	1	2
410	5	2	1	1	4	3	1	1	2	2	1	2	1	2	3	1	1	1	3	3	3	3	3	1	1	3	3	2	2	163	73	1	2	5	1	3	3	3	3	3	3	3	3	3	3	4	1	1	2
410	5	2	1	1	4	3	1	1	2	2	1	2	1	2	3	1	1	1	3	3	3	3	3	1	1	3	3	2	2	163	73	1	2	5	1	3	3	3	3	3	3	3	3	3	3	4	1	1	2
410	5	2	1	1	4	3	1	1	2	2	1	2	1	2	3	1	1	1	3	3	3	3	3	1	1	3	3	2	2	163	73	1	2	5	1	3	3	3	3	3	3	3	3	3	3	4	1	1	2
410	5	2	1	1	4	3	1	1	2	2	1	2	1	2	3	1	1	1	3	3	3	3	3	1	1	3	3	2	2	163	73	1	2	5	1	3	3	3	3	3	3	3	3	3	3	4	1	1	2
410	5	2	1	1	4	3	1	1	2	2	1	2	1	2	3	1	1	1	3	3	3	3	3	1	1	3	3	2	2	163	73	1	2	5	1	3	3	3	3	3	3	3	3	3	3	4	1	1	2
410	5	2	1	1	4	3	1	1	2	2	1	2	1	2	3	1	1	1	3	3	3	3	3	1	1	3	3	2	2	163	73	1	2	5	1	3	3	3	3	3	3	3	3	3	3	4	1	1	2
410	5	2	1	1	4	3	1	1	2	2	1	2	1	2	3	1	1	1	3	3	3	3	3	1	1	3	3	2	2	163	73	1	2	5	1	3	3	3	3	3	3	3	3	3	3	4	1	1	2
410	5	2	1	1	4	3	1	1	2	2	1	2	1	2	3	1	1	1	3	3	3	3	3	1	1	3	3	2	2	163	73	1	2	5	1	3	3	3	3	3	3	3	3	3	3	4	1	1	2
410	5	2	1	1	4	3	1	1	2	2	1	2	1	2	3	1	1	1	3	3	3	3	3	1	1	3	3	2	2	163	73	1	2	5	1	3	3	3	3	3	3	3	3	3	3	4	1	1	2
410	5	2	1	1	4	3	1	1	2	2	1	2	1	2	3	1	1	1	3	3	3	3	3	1	1	3	3	2	2	163	73	1	2	5	1	3	3	3	3	3	3	3	3	3	3	4	1	1	2
411	5	2	1	1	5	3	3	2	3	4	2	2	1	1	2	3	1	3	3	4	4	4	4	3	4	3	2	2	2	165	58	1	2	2	1	4	4	3	3	2	4	5	2	4	4	4	1	1	2
411	5	2	1	1	5	3	3	2	3	4	2	2	1	1	2	3	1	3	3	4	4	4	4	3	4	3	2	2	2	165	58	1	2	2	1	4	4	3	3	2	4	5	2	4	4	4	1	1	2
411	5	2	1	1	5	3	3	2	3	4	2	2	1	1	2	3	1	3	3	4	4	4	4	3	4	3	2	2	2	165	58	1	2	2	1	4	4	3	3	2	4	5	2	4	4	4	1	1	2
411	5	2	1	1	5	3	3	2	3	4	2	2	1	1	2	3	1	3	3	4	4	4	4	3	4	3	2	2	2	165	58	1	2	2	1	4	4	3	3	2	4	5	2	4	4	4	1	1	2
411	5	2	1	1	5	3	3	2	3	4	2	2	1	1	2	3	1	3	3	4	4	4	4	3	4	3	2	2	2	165	58	1	2	2	1	4	4	3	3	2	4	5	2	4	4	4	1	1	2
411	5	2	1	1	5	3	3	2	3	4	2	2	1	1	2	3	1	3	3	4	4	4	4	3	4	3	2	2	2	165	58	1	2	2	1	4	4	3	3	2	4	5	2	4	4	4	1	1	2
411	5	2	1	1	5	3	3	2	3	4	2	2	1	1	2	3	1	3	3	4	4	4	4	3	4	3	2	2	2	165	58	1	2	2	1	4	4	3	3	2	4	5	2	4	4	4	1	1	2
411	5	2	1	1	5	3	3	2	3	4	2	2	1	1	2	3	1	3	3	4	4	4	4	3	4	3	2	2	2	165	58	1	2	2	1	4	4	3	3	2	4	5	2	4	4	4	1	1	2
411	5	2	1	1	5	3	3	2	3	4	2	2	1	1	2	3	1	3	3	4	4	4	4	3	4	3	2	2	2	165	58	1	2	2	1	4	4	3	3	2	4	5	2	4	4	4	1	1	2
411	5	2	1	1	5	3	3	2	3	4	2	2	1	1	2	3	1	3	3	4	4	4	4	3	4	3	2	2	2	165	58	1	2	2	1	4	4	3	3	2	4	5	2	4	4	4	1	1	2
411	5	2	1	1	5	3	3	2	3	4	2	2	1	1	2	3	1	3	3	4	4	4	4	3	4	3	2	2	2	165	58	1	2	2	1	4	4	3	3	2	4	5	2	4	4	4	1	1	2
411	5	2	1	1	5	3	3	2	3	4	2	2	1	1	2	3	1	3	3	4	4	4	4	3	4	3	2	2	2	165	58	1	2	2	1	4	4	3	3	2	4	5	2	4	4	4	1	1	2
412	5	2	1	1	4	4	4	3	5	4	5	5	5	4	4	4	3	1	4	4	5	4	5	1	1	4	2	2	2	155	48	1	1	2	3	5	5	5	5	1	5	5	1	4	5	4	1	1	2
412	5	2	1	1	4	4	4	3	5	4	5	5	5	4	4	4	3	1	4	4	5	4	5	1	1	4	2	2	2	155	48	1	1	2	3	5	5	5	5	1	5	5	1	4	5	4	1	1	2
412	5	2	1	1	4	4	4	3	5	4	5	5	5	4	4	4	3	1	4	4	5	4	5	1	1	4	2	2	2	155	48	1	1	2	3	5	5	5	5	1	5	5	1	4	5	4	1	1	2
412	5	2	1	1	4	4	4	3	5	4	5	5	5	4	4	4	3	1	4	4	5	4	5	1	1	4	2	2	2	155	48	1	1	2	3	5	5	5	5	1	5	5	1	4	5	4	1	1	2
412	5	2	1	1	4	4	4	3	5	4	5	5	5	4	4	4	3	1	4	4	5	4	5	1	1	4	2	2	2	155	48	1	1	2	3	5	5	5	5	1	5	5	1	4	5	4	1	1	2
412	5	2	1	1	4	4	4	3	5	4	5	5	5	4	4	4	3	1	4	4	5	4	5	1	1	4	2	2	2	155	48	1	1	2	3	5	5	5	5	1	5	5	1	4	5	4	1	1	2
412	5	2	1	1	4	4	4	3	5	4	5	5	5	4	4	4	3	1	4	4	5	4	5	1	1	4	2	2	2	155	48	1	1	2	3	5	5	5	5	1	5	5	1	4	5	4	1	1	2
412	5	2	1	1	4	4	4	3	5	4	5	5	5	4	4	4	3	1	4	4	5	4	5	1	1	4	2	2	2	155	48	1	1	2	3	5	5	5	5	1	5	5	1	4	5	4	1	1	2
412	5	2	1	1	4	4	4	3	5	4	5	5	5	4	4	4	3	1	4	4	5	4	5	1	1	4	2	2	2	155	48	1	1	2	3	5	5	5	5	1	5	5	1	4	5	4	1	1	2
412	5	2	1	1	4	4	4	3	5	4	5	5	5	4	4	4	3	1	4	4	5	4	5	1	1	4	2	2	2	155	48	1	1	2	3	5	5	5	5	1	5	5	1	4	5	4	1	1	2
412	5	2	1	1	4	4	4	3	5	4	5	5	5	4	4	4	3	1	4	4	5	4	5	1	1	4	2	2	2	155	48	1	1	2	3	5	5	5	5	1	5	5	1	4	5	4	1	1	2
412	5	2	1	1	4	4	4	3	5	4	5	5	5	4	4	4	3	1	4	4	5	4	5	1	1	4	2	2	2	155	48	1	1	2	3	5	5	5	5	1	5	5	1	4	5	4	1	1	2
413	5	2	1	1	4	5	2	2	5	3	3	3	1	1	5	1	3	5	5	4	4	5	2	4	1	4	3	2	2	162	64	1	2	2	1	5	5	5	5	1	5	5	1	4	5	4	1	1	2
413	5	2	1	1	4	5	2	2	5	3	3	3	1	1	5	1	3	5	5	4	4	5	2	4	1	4	3	2	2	162	64	1	2	2	1	5	5	5	5	1	5	5	1	4	5	4	1	1	2
413	5	2	1	1	4	5	2	2	5	3	3	3	1	1	5	1	3	5	5	4	4	5	2	4	1	4	3	2	2	162	64	1	2	2	1	5	5	5	5	1	5	5	1	4	5	4	1	1	2
413	5	2	1	1	4	5	2	2	5	3	3	3	1	1	5	1	3	5	5	4	4	5	2	4	1	4	3	2	2	162	64	1	2	2	1	5	5	5	5	1	5	5	1	4	5	4	1	1	2
413	5	2	1	1	4	5	2	2	5	3	3	3	1	1	5	1	3	5	5	4	4	5	2	4	1	4	3	2	2	162	64	1	2	2	1	5	5	5	5	1	5	5	1	4	5	4	1	1	2
413	5	2	1	1	4	5	2	2	5	3	3	3	1	1	5	1	3	5	5	4	4	5	2	4	1	4	3	2	2	162	64	1	2	2	1	5	5	5	5	1	5	5	1	4	5	4	1	1	2
413	5	2	1	1	4	5	2	2	5	3	3	3	1	1	5	1	3	5	5	4	4	5	2	4	1	4	3	2	2	162	64	1	2	2	1	5	5	5	5	1	5	5	1	4	5	4	1	1	2
413	5	2	1	1	4	5	2	2	5	3	3	3	1	1	5	1	3	5	5	4	4	5	2	4	1	4	3	2	2	162	64	1	2	2	1	5	5	5	5	1	5	5	1	4	5	4	1	1	2
413	5	2	1	1	4	5	2	2	5	3	3	3	1	1	5	1	3	5	5	4	4	5	2	4	1	4	3	2	2	162	64	1	2	2	1	5	5	5	5	1	5	5	1	4	5	4	1	1	2
413	5	2	1	1	4	5	2	2	5	3	3	3	1	1	5	1	3	5	5	4	4	5	2	4	1	4	3	2	2	162	64	1	2	2	1	5	5	5	5	1	5	5	1	4	5	4	1	1	2
413	5	2	1	1	4	5	2	2	5	3	3	3	1	1	5	1	3	5	5	4	4	5	2	4	1	4	3	2	2	162	64	1	2	2	1	5	5	5	5	1	5	5	1	4	5	4	1	1	2
413	5	2	1	1	4	5	2	2	5	3	3	3	1	1	5	1	3	5	5	4	4	5	2	4	1	4	3	2	2	162	64	1	2	2	1	5	5	5	5	1	5	5	1	4	5	4	1	1	2
414	5	2	1	1	3	2	5	3	5	4	4	4	2	3	2	2	2	2	4	4	5	4	4	3	3	4	1	2	2	157	55	1	2	4	1	5	5	5	4	2	4	4	2	5	5	4	1	1	2
414	5	2	1	1	3	2	5	3	5	4	4	4	2	3	2	2	2	2	4	4	5	4	4	3	3	4	1	2	2	157	55	1	2	4	1	5	5	5	4	2	4	4	2	5	5	4	1	1	2
414	5	2	1	1	3	2	5	3	5	4	4	4	2	3	2	2	2	2	4	4	5	4	4	3	3	4	1	2	2	157	55	1	2	4	1	5	5	5	4	2	4	4	2	5	5	4	1	1	2
414	5	2	1	1	3	2	5	3	5	4	4	4	2	3	2	2	2	2	4	4	5	4	4	3	3	4	1	2	2	157	55	1	2	4	1	5	5	5	4	2	4	4	2	5	5	4	1	1	2
414	5	2	1	1	3	2	5	3	5	4	4	4	2	3	2	2	2	2	4	4	5	4	4	3	3	4	1	2	2	157	55	1	2	4	1	5	5	5	4	2	4	4	2	5	5	4	1	1	2
414	5	2	1	1	3	2	5	3	5	4	4	4	2	3	2	2	2	2	4	4	5	4	4	3	3	4	1	2	2	157	55	1	2	4	1	5	5	5	4	2	4	4	2	5	5	4	1	1	2
414	5	2	1	1	3	2	5	3	5	4	4	4	2	3	2	2	2	2	4	4	5	4	4	3	3	4	1	2	2	157	55	1	2	4	1	5	5	5	4	2	4	4	2	5	5	4	1	1	2
414	5	2	1	1	3	2	5	3	5	4	4	4	2	3	2	2	2	2	4	4	5	4	4	3	3	4	1	2	2	157	55	1	2	4	1	5	5	5	4	2	4	4	2	5	5	4	1	1	2
414	5	2	1	1	3	2	5	3	5	4	4	4	2	3	2	2	2	2	4	4	5	4	4	3	3	4	1	2	2	157	55	1	2	4	1	5	5	5	4	2	4	4	2	5	5	4	1	1	2
414	5	2	1	1	3	2	5	3	5	4	4	4	2	3	2	2	2	2	4	4	5	4	4	3	3	4	1	2	2	157	55	1	2	4	1	5	5	5	4	2	4	4	2	5	5	4	1	1	2
414	5	2	1	1	3	2	5	3	5	4	4	4	2	3	2	2	2	2	4	4	5	4	4	3	3	4	1	2	2	157	55	1	2	4	1	5	5	5	4	2	4	4	2	5	5	4	1	1	2
414	5	2	1	1	3	2	5	3	5	4	4	4	2	3	2	2	2	2	4	4	5	4	4	3	3	4	1	2	2	157	55	1	2	4	1	5	5	5	4	2	4	4	2	5	5	4	1	1	2
415	5	2	1	1	5	4	3	2	5	3	4	5	3	3	4	3	3	2	5	4	5	4	4	1	1	5	1	2	2	180	70	3	1	1	1	4	5	4	5	3	4	5	2	5	5	4	1	1	2
415	5	2	1	1	5	4	3	2	5	3	4	5	3	3	4	3	3	2	5	4	5	4	4	1	1	5	1	2	2	180	70	3	1	1	1	4	5	4	5	3	4	5	2	5	5	4	1	1	2
415	5	2	1	1	5	4	3	2	5	3	4	5	3	3	4	3	3	2	5	4	5	4	4	1	1	5	1	2	2	180	70	3	1	1	1	4	5	4	5	3	4	5	2	5	5	4	1	1	2
415	5	2	1	1	5	4	3	2	5	3	4	5	3	3	4	3	3	2	5	4	5	4	4	1	1	5	1	2	2	180	70	3	1	1	1	4	5	4	5	3	4	5	2	5	5	4	1	1	2
415	5	2	1	1	5	4	3	2	5	3	4	5	3	3	4	3	3	2	5	4	5	4	4	1	1	5	1	2	2	180	70	3	1	1	1	4	5	4	5	3	4	5	2	5	5	4	1	1	2
415	5	2	1	1	5	4	3	2	5	3	4	5	3	3	4	3	3	2	5	4	5	4	4	1	1	5	1	2	2	180	70	3	1	1	1	4	5	4	5	3	4	5	2	5	5	4	1	1	2
415	5	2	1	1	5	4	3	2	5	3	4	5	3	3	4	3	3	2	5	4	5	4	4	1	1	5	1	2	2	180	70	3	1	1	1	4	5	4	5	3	4	5	2	5	5	4	1	1	2
415	5	2	1	1	5	4	3	2	5	3	4	5	3	3	4	3	3	2	5	4	5	4	4	1	1	5	1	2	2	180	70	3	1	1	1	4	5	4	5	3	4	5	2	5	5	4	1	1	2
415	5	2	1	1	5	4	3	2	5	3	4	5	3	3	4	3	3	2	5	4	5	4	4	1	1	5	1	2	2	180	70	3	1	1	1	4	5	4	5	3	4	5	2	5	5	4	1	1	2
415	5	2	1	1	5	4	3	2	5	3	4	5	3	3	4	3	3	2	5	4	5	4	4	1	1	5	1	2	2	180	70	3	1	1	1	4	5	4	5	3	4	5	2	5	5	4	1	1	2
415	5	2	1	1	5	4	3	2	5	3	4	5	3	3	4	3	3	2	5	4	5	4	4	1	1	5	1	2	2	180	70	3	1	1	1	4	5	4	5	3	4	5	2	5	5	4	1	1	2
415	5	2	1	1	5	4	3	2	5	3	4	5	3	3	4	3	3	2	5	4	5	4	4	1	1	5	1	2	2	180	70	3	1	1	1	4	5	4	5	3	4	5	2	5	5	4	1	1	2
416	5	2	1	1	2	4	3	4	5	3	3	3	4	4	3	3	3	3	4	4	4	4	3	4	3	4	2	2	2	161	55	3	1	2	1	4	4	3	3	3	4	4	3	4	5	4	1	1	2
416	5	2	1	1	2	4	3	4	5	3	3	3	4	4	3	3	3	3	4	4	4	4	3	4	3	4	2	2	2	161	55	3	1	2	1	4	4	3	3	3	4	4	3	4	5	4	1	1	2
416	5	2	1	1	2	4	3	4	5	3	3	3	4	4	3	3	3	3	4	4	4	4	3	4	3	4	2	2	2	161	55	3	1	2	1	4	4	3	3	3	4	4	3	4	5	4	1	1	2
416	5	2	1	1	2	4	3	4	5	3	3	3	4	4	3	3	3	3	4	4	4	4	3	4	3	4	2	2	2	161	55	3	1	2	1	4	4	3	3	3	4	4	3	4	5	4	1	1	2
416	5	2	1	1	2	4	3	4	5	3	3	3	4	4	3	3	3	3	4	4	4	4	3	4	3	4	2	2	2	161	55	3	1	2	1	4	4	3	3	3	4	4	3	4	5	4	1	1	2
416	5	2	1	1	2	4	3	4	5	3	3	3	4	4	3	3	3	3	4	4	4	4	3	4	3	4	2	2	2	161	55	3	1	2	1	4	4	3	3	3	4	4	3	4	5	4	1	1	2
416	5	2	1	1	2	4	3	4	5	3	3	3	4	4	3	3	3	3	4	4	4	4	3	4	3	4	2	2	2	161	55	3	1	2	1	4	4	3	3	3	4	4	3	4	5	4	1	1	2
416	5	2	1	1	2	4	3	4	5	3	3	3	4	4	3	3	3	3	4	4	4	4	3	4	3	4	2	2	2	161	55	3	1	2	1	4	4	3	3	3	4	4	3	4	5	4	1	1	2
416	5	2	1	1	2	4	3	4	5	3	3	3	4	4	3	3	3	3	4	4	4	4	3	4	3	4	2	2	2	161	55	3	1	2	1	4	4	3	3	3	4	4	3	4	5	4	1	1	2
416	5	2	1	1	2	4	3	4	5	3	3	3	4	4	3	3	3	3	4	4	4	4	3	4	3	4	2	2	2	161	55	3	1	2	1	4	4	3	3	3	4	4	3	4	5	4	1	1	2
416	5	2	1	1	2	4	3	4	5	3	3	3	4	4	3	3	3	3	4	4	4	4	3	4	3	4	2	2	2	161	55	3	1	2	1	4	4	3	3	3	4	4	3	4	5	4	1	1	2
416	5	2	1	1	2	4	3	4	5	3	3	3	4	4	3	3	3	3	4	4	4	4	3	4	3	4	2	2	2	161	55	3	1	2	1	4	4	3	3	3	4	4	3	4	5	4	1	1	2
417	5	2	1	1	2	4	3	3	5	3	2	4	2	4	3	1	4	2	4	3	5	4	4	2	1	4	3	1	2	173	75	2	2	2	1	4	3	4	3	2	3	4	2	4	4	4	2	1	2
417	5	2	1	1	2	4	3	3	5	3	2	4	2	4	3	1	4	2	4	3	5	4	4	2	1	4	3	1	2	173	75	2	2	2	1	4	3	4	3	2	3	4	2	4	4	4	2	1	2
417	5	2	1	1	2	4	3	3	5	3	2	4	2	4	3	1	4	2	4	3	5	4	4	2	1	4	3	1	2	173	75	2	2	2	1	4	3	4	3	2	3	4	2	4	4	4	2	1	2
417	5	2	1	1	2	4	3	3	5	3	2	4	2	4	3	1	4	2	4	3	5	4	4	2	1	4	3	1	2	173	75	2	2	2	1	4	3	4	3	2	3	4	2	4	4	4	2	1	2
417	5	2	1	1	2	4	3	3	5	3	2	4	2	4	3	1	4	2	4	3	5	4	4	2	1	4	3	1	2	173	75	2	2	2	1	4	3	4	3	2	3	4	2	4	4	4	2	1	2
417	5	2	1	1	2	4	3	3	5	3	2	4	2	4	3	1	4	2	4	3	5	4	4	2	1	4	3	1	2	173	75	2	2	2	1	4	3	4	3	2	3	4	2	4	4	4	2	1	2
417	5	2	1	1	2	4	3	3	5	3	2	4	2	4	3	1	4	2	4	3	5	4	4	2	1	4	3	1	2	173	75	2	2	2	1	4	3	4	3	2	3	4	2	4	4	4	2	1	2
417	5	2	1	1	2	4	3	3	5	3	2	4	2	4	3	1	4	2	4	3	5	4	4	2	1	4	3	1	2	173	75	2	2	2	1	4	3	4	3	2	3	4	2	4	4	4	2	1	2
417	5	2	1	1	2	4	3	3	5	3	2	4	2	4	3	1	4	2	4	3	5	4	4	2	1	4	3	1	2	173	75	2	2	2	1	4	3	4	3	2	3	4	2	4	4	4	2	1	2
417	5	2	1	1	2	4	3	3	5	3	2	4	2	4	3	1	4	2	4	3	5	4	4	2	1	4	3	1	2	173	75	2	2	2	1	4	3	4	3	2	3	4	2	4	4	4	2	1	2
417	5	2	1	1	2	4	3	3	5	3	2	4	2	4	3	1	4	2	4	3	5	4	4	2	1	4	3	1	2	173	75	2	2	2	1	4	3	4	3	2	3	4	2	4	4	4	2	1	2
417	5	2	1	1	2	4	3	3	5	3	2	4	2	4	3	1	4	2	4	3	5	4	4	2	1	4	3	1	2	173	75	2	2	2	1	4	3	4	3	2	3	4	2	4	4	4	2	1	2
418	5	2	1	1	2	4	3	3	5	2	2	4	2	3	4	2	2	2	3	4	5	4	3	1	3	3	3	2	2	175	64	1	1	2	1	4	4	3	3	2	4	4	3	4	4	4	2	1	2
418	5	2	1	1	2	4	3	3	5	2	2	4	2	3	4	2	2	2	3	4	5	4	3	1	3	3	3	2	2	175	64	1	1	2	1	4	4	3	3	2	4	4	3	4	4	4	2	1	2
418	5	2	1	1	2	4	3	3	5	2	2	4	2	3	4	2	2	2	3	4	5	4	3	1	3	3	3	2	2	175	64	1	1	2	1	4	4	3	3	2	4	4	3	4	4	4	2	1	2
418	5	2	1	1	2	4	3	3	5	2	2	4	2	3	4	2	2	2	3	4	5	4	3	1	3	3	3	2	2	175	64	1	1	2	1	4	4	3	3	2	4	4	3	4	4	4	2	1	2
418	5	2	1	1	2	4	3	3	5	2	2	4	2	3	4	2	2	2	3	4	5	4	3	1	3	3	3	2	2	175	64	1	1	2	1	4	4	3	3	2	4	4	3	4	4	4	2	1	2
418	5	2	1	1	2	4	3	3	5	2	2	4	2	3	4	2	2	2	3	4	5	4	3	1	3	3	3	2	2	175	64	1	1	2	1	4	4	3	3	2	4	4	3	4	4	4	2	1	2
418	5	2	1	1	2	4	3	3	5	2	2	4	2	3	4	2	2	2	3	4	5	4	3	1	3	3	3	2	2	175	64	1	1	2	1	4	4	3	3	2	4	4	3	4	4	4	2	1	2
418	5	2	1	1	2	4	3	3	5	2	2	4	2	3	4	2	2	2	3	4	5	4	3	1	3	3	3	2	2	175	64	1	1	2	1	4	4	3	3	2	4	4	3	4	4	4	2	1	2
418	5	2	1	1	2	4	3	3	5	2	2	4	2	3	4	2	2	2	3	4	5	4	3	1	3	3	3	2	2	175	64	1	1	2	1	4	4	3	3	2	4	4	3	4	4	4	2	1	2
418	5	2	1	1	2	4	3	3	5	2	2	4	2	3	4	2	2	2	3	4	5	4	3	1	3	3	3	2	2	175	64	1	1	2	1	4	4	3	3	2	4	4	3	4	4	4	2	1	2
418	5	2	1	1	2	4	3	3	5	2	2	4	2	3	4	2	2	2	3	4	5	4	3	1	3	3	3	2	2	175	64	1	1	2	1	4	4	3	3	2	4	4	3	4	4	4	2	1	2
418	5	2	1	1	2	4	3	3	5	2	2	4	2	3	4	2	2	2	3	4	5	4	3	1	3	3	3	2	2	175	64	1	1	2	1	4	4	3	3	2	4	4	3	4	4	4	2	1	2
419	5	2	1	1	1	3	3	2	3	2	4	4	3	3	2	2	1	1	3	2	4	4	3	5	2	2	2	2	2	172	67	3	1	1	1	4	5	4	4	1	4	4	2	4	5	4	2	1	2
419	5	2	1	1	1	3	3	2	3	2	4	4	3	3	2	2	1	1	3	2	4	4	3	5	2	2	2	2	2	172	67	3	1	1	1	4	5	4	4	1	4	4	2	4	5	4	2	1	2
419	5	2	1	1	1	3	3	2	3	2	4	4	3	3	2	2	1	1	3	2	4	4	3	5	2	2	2	2	2	172	67	3	1	1	1	4	5	4	4	1	4	4	2	4	5	4	2	1	2
419	5	2	1	1	1	3	3	2	3	2	4	4	3	3	2	2	1	1	3	2	4	4	3	5	2	2	2	2	2	172	67	3	1	1	1	4	5	4	4	1	4	4	2	4	5	4	2	1	2
419	5	2	1	1	1	3	3	2	3	2	4	4	3	3	2	2	1	1	3	2	4	4	3	5	2	2	2	2	2	172	67	3	1	1	1	4	5	4	4	1	4	4	2	4	5	4	2	1	2
419	5	2	1	1	1	3	3	2	3	2	4	4	3	3	2	2	1	1	3	2	4	4	3	5	2	2	2	2	2	172	67	3	1	1	1	4	5	4	4	1	4	4	2	4	5	4	2	1	2
419	5	2	1	1	1	3	3	2	3	2	4	4	3	3	2	2	1	1	3	2	4	4	3	5	2	2	2	2	2	172	67	3	1	1	1	4	5	4	4	1	4	4	2	4	5	4	2	1	2
419	5	2	1	1	1	3	3	2	3	2	4	4	3	3	2	2	1	1	3	2	4	4	3	5	2	2	2	2	2	172	67	3	1	1	1	4	5	4	4	1	4	4	2	4	5	4	2	1	2
419	5	2	1	1	1	3	3	2	3	2	4	4	3	3	2	2	1	1	3	2	4	4	3	5	2	2	2	2	2	172	67	3	1	1	1	4	5	4	4	1	4	4	2	4	5	4	2	1	2
419	5	2	1	1	1	3	3	2	3	2	4	4	3	3	2	2	1	1	3	2	4	4	3	5	2	2	2	2	2	172	67	3	1	1	1	4	5	4	4	1	4	4	2	4	5	4	2	1	2
419	5	2	1	1	1	3	3	2	3	2	4	4	3	3	2	2	1	1	3	2	4	4	3	5	2	2	2	2	2	172	67	3	1	1	1	4	5	4	4	1	4	4	2	4	5	4	2	1	2
419	5	2	1	1	1	3	3	2	3	2	4	4	3	3	2	2	1	1	3	2	4	4	3	5	2	2	2	2	2	172	67	3	1	1	1	4	5	4	4	1	4	4	2	4	5	4	2	1	2
420	5	2	1	1	2	5	3	4	5	3	4	3	3	3	4	3	2	4	5	4	3	4	4	1	4	5	2	2	2	176	70	4	1	1	1	4	5	3	4	4	5	4	5	4	4	4	1	2	2
420	5	2	1	1	2	5	3	4	5	3	4	3	3	3	4	3	2	4	5	4	3	4	4	1	4	5	2	2	2	176	70	4	1	1	1	4	5	3	4	4	5	4	5	4	4	4	1	2	2
420	5	2	1	1	2	5	3	4	5	3	4	3	3	3	4	3	2	4	5	4	3	4	4	1	4	5	2	2	2	176	70	4	1	1	1	4	5	3	4	4	5	4	5	4	4	4	1	2	2
420	5	2	1	1	2	5	3	4	5	3	4	3	3	3	4	3	2	4	5	4	3	4	4	1	4	5	2	2	2	176	70	4	1	1	1	4	5	3	4	4	5	4	5	4	4	4	1	2	2
420	5	2	1	1	2	5	3	4	5	3	4	3	3	3	4	3	2	4	5	4	3	4	4	1	4	5	2	2	2	176	70	4	1	1	1	4	5	3	4	4	5	4	5	4	4	4	1	2	2
420	5	2	1	1	2	5	3	4	5	3	4	3	3	3	4	3	2	4	5	4	3	4	4	1	4	5	2	2	2	176	70	4	1	1	1	4	5	3	4	4	5	4	5	4	4	4	1	2	2
420	5	2	1	1	2	5	3	4	5	3	4	3	3	3	4	3	2	4	5	4	3	4	4	1	4	5	2	2	2	176	70	4	1	1	1	4	5	3	4	4	5	4	5	4	4	4	1	2	2
420	5	2	1	1	2	5	3	4	5	3	4	3	3	3	4	3	2	4	5	4	3	4	4	1	4	5	2	2	2	176	70	4	1	1	1	4	5	3	4	4	5	4	5	4	4	4	1	2	2
420	5	2	1	1	2	5	3	4	5	3	4	3	3	3	4	3	2	4	5	4	3	4	4	1	4	5	2	2	2	176	70	4	1	1	1	4	5	3	4	4	5	4	5	4	4	4	1	2	2
420	5	2	1	1	2	5	3	4	5	3	4	3	3	3	4	3	2	4	5	4	3	4	4	1	4	5	2	2	2	176	70	4	1	1	1	4	5	3	4	4	5	4	5	4	4	4	1	2	2
420	5	2	1	1	2	5	3	4	5	3	4	3	3	3	4	3	2	4	5	4	3	4	4	1	4	5	2	2	2	176	70	4	1	1	1	4	5	3	4	4	5	4	5	4	4	4	1	2	2
420	5	2	1	1	2	5	3	4	5	3	4	3	3	3	4	3	2	4	5	4	3	4	4	1	4	5	2	2	2	176	70	4	1	1	1	4	5	3	4	4	5	4	5	4	4	4	1	2	2
421	5	2	1	1	5	4	3	2	5	2	1	5	1	3	3	2	1	2	4	4	5	5	3	4	1	4	2	2	2	162	55	1	2	2	1	5	4	4	4	2	5	5	3	4	5	4	2	2	2
421	5	2	1	1	5	4	3	2	5	2	1	5	1	3	3	2	1	2	4	4	5	5	3	4	1	4	2	2	2	162	55	1	2	2	1	5	4	4	4	2	5	5	3	4	5	4	2	2	2
421	5	2	1	1	5	4	3	2	5	2	1	5	1	3	3	2	1	2	4	4	5	5	3	4	1	4	2	2	2	162	55	1	2	2	1	5	4	4	4	2	5	5	3	4	5	4	2	2	2
421	5	2	1	1	5	4	3	2	5	2	1	5	1	3	3	2	1	2	4	4	5	5	3	4	1	4	2	2	2	162	55	1	2	2	1	5	4	4	4	2	5	5	3	4	5	4	2	2	2
421	5	2	1	1	5	4	3	2	5	2	1	5	1	3	3	2	1	2	4	4	5	5	3	4	1	4	2	2	2	162	55	1	2	2	1	5	4	4	4	2	5	5	3	4	5	4	2	2	2
421	5	2	1	1	5	4	3	2	5	2	1	5	1	3	3	2	1	2	4	4	5	5	3	4	1	4	2	2	2	162	55	1	2	2	1	5	4	4	4	2	5	5	3	4	5	4	2	2	2
421	5	2	1	1	5	4	3	2	5	2	1	5	1	3	3	2	1	2	4	4	5	5	3	4	1	4	2	2	2	162	55	1	2	2	1	5	4	4	4	2	5	5	3	4	5	4	2	2	2
421	5	2	1	1	5	4	3	2	5	2	1	5	1	3	3	2	1	2	4	4	5	5	3	4	1	4	2	2	2	162	55	1	2	2	1	5	4	4	4	2	5	5	3	4	5	4	2	2	2
421	5	2	1	1	5	4	3	2	5	2	1	5	1	3	3	2	1	2	4	4	5	5	3	4	1	4	2	2	2	162	55	1	2	2	1	5	4	4	4	2	5	5	3	4	5	4	2	2	2
421	5	2	1	1	5	4	3	2	5	2	1	5	1	3	3	2	1	2	4	4	5	5	3	4	1	4	2	2	2	162	55	1	2	2	1	5	4	4	4	2	5	5	3	4	5	4	2	2	2
421	5	2	1	1	5	4	3	2	5	2	1	5	1	3	3	2	1	2	4	4	5	5	3	4	1	4	2	2	2	162	55	1	2	2	1	5	4	4	4	2	5	5	3	4	5	4	2	2	2
421	5	2	1	1	5	4	3	2	5	2	1	5	1	3	3	2	1	2	4	4	5	5	3	4	1	4	2	2	2	162	55	1	2	2	1	5	4	4	4	2	5	5	3	4	5	4	2	2	2
422	5	2	1	1	4	3	1	3	3	3	3	4	2	2	3	1	1	2	4	3	4	4	3	1	1	2	2	2	2	165	65	1	2	3	1	4	5	5	4	2	4	5	2	4	4	4	1	1	1
422	5	2	1	1	4	3	1	3	3	3	3	4	2	2	3	1	1	2	4	3	4	4	3	1	1	2	2	2	2	165	65	1	2	3	1	4	5	5	4	2	4	5	2	4	4	4	1	1	1
422	5	2	1	1	4	3	1	3	3	3	3	4	2	2	3	1	1	2	4	3	4	4	3	1	1	2	2	2	2	165	65	1	2	3	1	4	5	5	4	2	4	5	2	4	4	4	1	1	1
422	5	2	1	1	4	3	1	3	3	3	3	4	2	2	3	1	1	2	4	3	4	4	3	1	1	2	2	2	2	165	65	1	2	3	1	4	5	5	4	2	4	5	2	4	4	4	1	1	1
422	5	2	1	1	4	3	1	3	3	3	3	4	2	2	3	1	1	2	4	3	4	4	3	1	1	2	2	2	2	165	65	1	2	3	1	4	5	5	4	2	4	5	2	4	4	4	1	1	1
422	5	2	1	1	4	3	1	3	3	3	3	4	2	2	3	1	1	2	4	3	4	4	3	1	1	2	2	2	2	165	65	1	2	3	1	4	5	5	4	2	4	5	2	4	4	4	1	1	1
422	5	2	1	1	4	3	1	3	3	3	3	4	2	2	3	1	1	2	4	3	4	4	3	1	1	2	2	2	2	165	65	1	2	3	1	4	5	5	4	2	4	5	2	4	4	4	1	1	1
422	5	2	1	1	4	3	1	3	3	3	3	4	2	2	3	1	1	2	4	3	4	4	3	1	1	2	2	2	2	165	65	1	2	3	1	4	5	5	4	2	4	5	2	4	4	4	1	1	1
422	5	2	1	1	4	3	1	3	3	3	3	4	2	2	3	1	1	2	4	3	4	4	3	1	1	2	2	2	2	165	65	1	2	3	1	4	5	5	4	2	4	5	2	4	4	4	1	1	1
422	5	2	1	1	4	3	1	3	3	3	3	4	2	2	3	1	1	2	4	3	4	4	3	1	1	2	2	2	2	165	65	1	2	3	1	4	5	5	4	2	4	5	2	4	4	4	1	1	1
422	5	2	1	1	4	3	1	3	3	3	3	4	2	2	3	1	1	2	4	3	4	4	3	1	1	2	2	2	2	165	65	1	2	3	1	4	5	5	4	2	4	5	2	4	4	4	1	1	1
422	5	2	1	1	4	3	1	3	3	3	3	4	2	2	3	1	1	2	4	3	4	4	3	1	1	2	2	2	2	165	65	1	2	3	1	4	5	5	4	2	4	5	2	4	4	4	1	1	1
423	5	2	1	1	3	4	3	3	4	3	3	4	3	3	4	2	3	3	4	4	4	4	3	1	1	3	1	2	2	172	80	4	1	1	3	4	4	4	4	2	4	4	1	3	5	4	1	1	1
423	5	2	1	1	3	4	3	3	4	3	3	4	3	3	4	2	3	3	4	4	4	4	3	1	1	3	1	2	2	172	80	4	1	1	3	4	4	4	4	2	4	4	1	3	5	4	1	1	1
423	5	2	1	1	3	4	3	3	4	3	3	4	3	3	4	2	3	3	4	4	4	4	3	1	1	3	1	2	2	172	80	4	1	1	3	4	4	4	4	2	4	4	1	3	5	4	1	1	1
423	5	2	1	1	3	4	3	3	4	3	3	4	3	3	4	2	3	3	4	4	4	4	3	1	1	3	1	2	2	172	80	4	1	1	3	4	4	4	4	2	4	4	1	3	5	4	1	1	1
423	5	2	1	1	3	4	3	3	4	3	3	4	3	3	4	2	3	3	4	4	4	4	3	1	1	3	1	2	2	172	80	4	1	1	3	4	4	4	4	2	4	4	1	3	5	4	1	1	1
423	5	2	1	1	3	4	3	3	4	3	3	4	3	3	4	2	3	3	4	4	4	4	3	1	1	3	1	2	2	172	80	4	1	1	3	4	4	4	4	2	4	4	1	3	5	4	1	1	1
423	5	2	1	1	3	4	3	3	4	3	3	4	3	3	4	2	3	3	4	4	4	4	3	1	1	3	1	2	2	172	80	4	1	1	3	4	4	4	4	2	4	4	1	3	5	4	1	1	1
423	5	2	1	1	3	4	3	3	4	3	3	4	3	3	4	2	3	3	4	4	4	4	3	1	1	3	1	2	2	172	80	4	1	1	3	4	4	4	4	2	4	4	1	3	5	4	1	1	1
423	5	2	1	1	3	4	3	3	4	3	3	4	3	3	4	2	3	3	4	4	4	4	3	1	1	3	1	2	2	172	80	4	1	1	3	4	4	4	4	2	4	4	1	3	5	4	1	1	1
423	5	2	1	1	3	4	3	3	4	3	3	4	3	3	4	2	3	3	4	4	4	4	3	1	1	3	1	2	2	172	80	4	1	1	3	4	4	4	4	2	4	4	1	3	5	4	1	1	1
423	5	2	1	1	3	4	3	3	4	3	3	4	3	3	4	2	3	3	4	4	4	4	3	1	1	3	1	2	2	172	80	4	1	1	3	4	4	4	4	2	4	4	1	3	5	4	1	1	1
423	5	2	1	1	3	4	3	3	4	3	3	4	3	3	4	2	3	3	4	4	4	4	3	1	1	3	1	2	2	172	80	4	1	1	3	4	4	4	4	2	4	4	1	3	5	4	1	1	1
424	5	2	1	1	2	4	3	3	4	4	4	4	3	4	3	2	2	3	4	3	4	4	4	4	1	5	4	1	1	170	55	3	2	2	2	4	4	4	4	2	4	4	2	4	5	4	1	1	1
424	5	2	1	1	2	4	3	3	4	4	4	4	3	4	3	2	2	3	4	3	4	4	4	4	1	5	4	1	1	170	55	3	2	2	2	4	4	4	4	2	4	4	2	4	5	4	1	1	1
424	5	2	1	1	2	4	3	3	4	4	4	4	3	4	3	2	2	3	4	3	4	4	4	4	1	5	4	1	1	170	55	3	2	2	2	4	4	4	4	2	4	4	2	4	5	4	1	1	1
424	5	2	1	1	2	4	3	3	4	4	4	4	3	4	3	2	2	3	4	3	4	4	4	4	1	5	4	1	1	170	55	3	2	2	2	4	4	4	4	2	4	4	2	4	5	4	1	1	1
424	5	2	1	1	2	4	3	3	4	4	4	4	3	4	3	2	2	3	4	3	4	4	4	4	1	5	4	1	1	170	55	3	2	2	2	4	4	4	4	2	4	4	2	4	5	4	1	1	1
424	5	2	1	1	2	4	3	3	4	4	4	4	3	4	3	2	2	3	4	3	4	4	4	4	1	5	4	1	1	170	55	3	2	2	2	4	4	4	4	2	4	4	2	4	5	4	1	1	1
424	5	2	1	1	2	4	3	3	4	4	4	4	3	4	3	2	2	3	4	3	4	4	4	4	1	5	4	1	1	170	55	3	2	2	2	4	4	4	4	2	4	4	2	4	5	4	1	1	1
424	5	2	1	1	2	4	3	3	4	4	4	4	3	4	3	2	2	3	4	3	4	4	4	4	1	5	4	1	1	170	55	3	2	2	2	4	4	4	4	2	4	4	2	4	5	4	1	1	1
424	5	2	1	1	2	4	3	3	4	4	4	4	3	4	3	2	2	3	4	3	4	4	4	4	1	5	4	1	1	170	55	3	2	2	2	4	4	4	4	2	4	4	2	4	5	4	1	1	1
424	5	2	1	1	2	4	3	3	4	4	4	4	3	4	3	2	2	3	4	3	4	4	4	4	1	5	4	1	1	170	55	3	2	2	2	4	4	4	4	2	4	4	2	4	5	4	1	1	1
424	5	2	1	1	2	4	3	3	4	4	4	4	3	4	3	2	2	3	4	3	4	4	4	4	1	5	4	1	1	170	55	3	2	2	2	4	4	4	4	2	4	4	2	4	5	4	1	1	1
424	5	2	1	1	2	4	3	3	4	4	4	4	3	4	3	2	2	3	4	3	4	4	4	4	1	5	4	1	1	170	55	3	2	2	2	4	4	4	4	2	4	4	2	4	5	4	1	1	1
425	5	2	1	1	4	4	2	1	3	2	3	3	1	1	3	1	4	1	5	5	5	5	5	2	2	1	1	2	2	183	85	1	1	1	1	5	5	5	5	2	5	5	3	3	5	4	1	1	1
425	5	2	1	1	4	4	2	1	3	2	3	3	1	1	3	1	4	1	5	5	5	5	5	2	2	1	1	2	2	183	85	1	1	1	1	5	5	5	5	2	5	5	3	3	5	4	1	1	1
425	5	2	1	1	4	4	2	1	3	2	3	3	1	1	3	1	4	1	5	5	5	5	5	2	2	1	1	2	2	183	85	1	1	1	1	5	5	5	5	2	5	5	3	3	5	4	1	1	1
425	5	2	1	1	4	4	2	1	3	2	3	3	1	1	3	1	4	1	5	5	5	5	5	2	2	1	1	2	2	183	85	1	1	1	1	5	5	5	5	2	5	5	3	3	5	4	1	1	1
425	5	2	1	1	4	4	2	1	3	2	3	3	1	1	3	1	4	1	5	5	5	5	5	2	2	1	1	2	2	183	85	1	1	1	1	5	5	5	5	2	5	5	3	3	5	4	1	1	1
425	5	2	1	1	4	4	2	1	3	2	3	3	1	1	3	1	4	1	5	5	5	5	5	2	2	1	1	2	2	183	85	1	1	1	1	5	5	5	5	2	5	5	3	3	5	4	1	1	1
425	5	2	1	1	4	4	2	1	3	2	3	3	1	1	3	1	4	1	5	5	5	5	5	2	2	1	1	2	2	183	85	1	1	1	1	5	5	5	5	2	5	5	3	3	5	4	1	1	1
425	5	2	1	1	4	4	2	1	3	2	3	3	1	1	3	1	4	1	5	5	5	5	5	2	2	1	1	2	2	183	85	1	1	1	1	5	5	5	5	2	5	5	3	3	5	4	1	1	1
425	5	2	1	1	4	4	2	1	3	2	3	3	1	1	3	1	4	1	5	5	5	5	5	2	2	1	1	2	2	183	85	1	1	1	1	5	5	5	5	2	5	5	3	3	5	4	1	1	1
425	5	2	1	1	4	4	2	1	3	2	3	3	1	1	3	1	4	1	5	5	5	5	5	2	2	1	1	2	2	183	85	1	1	1	1	5	5	5	5	2	5	5	3	3	5	4	1	1	1
425	5	2	1	1	4	4	2	1	3	2	3	3	1	1	3	1	4	1	5	5	5	5	5	2	2	1	1	2	2	183	85	1	1	1	1	5	5	5	5	2	5	5	3	3	5	4	1	1	1
425	5	2	1	1	4	4	2	1	3	2	3	3	1	1	3	1	4	1	5	5	5	5	5	2	2	1	1	2	2	183	85	1	1	1	1	5	5	5	5	2	5	5	3	3	5	4	1	1	1
426	5	2	1	1	2	4	4	3	5	3	4	4	3	3	4	3	2	3	4	4	5	5	5	1	5	5	1	2	2	161	50	1	1	1	1	4	5	4	5	2	5	5	3	4	5	4	1	1	1
426	5	2	1	1	2	4	4	3	5	3	4	4	3	3	4	3	2	3	4	4	5	5	5	1	5	5	1	2	2	161	50	1	1	1	1	4	5	4	5	2	5	5	3	4	5	4	1	1	1
426	5	2	1	1	2	4	4	3	5	3	4	4	3	3	4	3	2	3	4	4	5	5	5	1	5	5	1	2	2	161	50	1	1	1	1	4	5	4	5	2	5	5	3	4	5	4	1	1	1
426	5	2	1	1	2	4	4	3	5	3	4	4	3	3	4	3	2	3	4	4	5	5	5	1	5	5	1	2	2	161	50	1	1	1	1	4	5	4	5	2	5	5	3	4	5	4	1	1	1
426	5	2	1	1	2	4	4	3	5	3	4	4	3	3	4	3	2	3	4	4	5	5	5	1	5	5	1	2	2	161	50	1	1	1	1	4	5	4	5	2	5	5	3	4	5	4	1	1	1
426	5	2	1	1	2	4	4	3	5	3	4	4	3	3	4	3	2	3	4	4	5	5	5	1	5	5	1	2	2	161	50	1	1	1	1	4	5	4	5	2	5	5	3	4	5	4	1	1	1
426	5	2	1	1	2	4	4	3	5	3	4	4	3	3	4	3	2	3	4	4	5	5	5	1	5	5	1	2	2	161	50	1	1	1	1	4	5	4	5	2	5	5	3	4	5	4	1	1	1
426	5	2	1	1	2	4	4	3	5	3	4	4	3	3	4	3	2	3	4	4	5	5	5	1	5	5	1	2	2	161	50	1	1	1	1	4	5	4	5	2	5	5	3	4	5	4	1	1	1
426	5	2	1	1	2	4	4	3	5	3	4	4	3	3	4	3	2	3	4	4	5	5	5	1	5	5	1	2	2	161	50	1	1	1	1	4	5	4	5	2	5	5	3	4	5	4	1	1	1
426	5	2	1	1	2	4	4	3	5	3	4	4	3	3	4	3	2	3	4	4	5	5	5	1	5	5	1	2	2	161	50	1	1	1	1	4	5	4	5	2	5	5	3	4	5	4	1	1	1
426	5	2	1	1	2	4	4	3	5	3	4	4	3	3	4	3	2	3	4	4	5	5	5	1	5	5	1	2	2	161	50	1	1	1	1	4	5	4	5	2	5	5	3	4	5	4	1	1	1
426	5	2	1	1	2	4	4	3	5	3	4	4	3	3	4	3	2	3	4	4	5	5	5	1	5	5	1	2	2	161	50	1	1	1	1	4	5	4	5	2	5	5	3	4	5	4	1	1	1
427	5	2	1	1	2	4	3	3	3	2	2	3	3	3	4	1	3	1	4	4	5	5	4	1	1	3	2	2	2	170	80	3	1	4	3	4	4	4	5	3	4	4	2	4	4	4	2	1	1
427	5	2	1	1	2	4	3	3	3	2	2	3	3	3	4	1	3	1	4	4	5	5	4	1	1	3	2	2	2	170	80	3	1	4	3	4	4	4	5	3	4	4	2	4	4	4	2	1	1
427	5	2	1	1	2	4	3	3	3	2	2	3	3	3	4	1	3	1	4	4	5	5	4	1	1	3	2	2	2	170	80	3	1	4	3	4	4	4	5	3	4	4	2	4	4	4	2	1	1
427	5	2	1	1	2	4	3	3	3	2	2	3	3	3	4	1	3	1	4	4	5	5	4	1	1	3	2	2	2	170	80	3	1	4	3	4	4	4	5	3	4	4	2	4	4	4	2	1	1
427	5	2	1	1	2	4	3	3	3	2	2	3	3	3	4	1	3	1	4	4	5	5	4	1	1	3	2	2	2	170	80	3	1	4	3	4	4	4	5	3	4	4	2	4	4	4	2	1	1
427	5	2	1	1	2	4	3	3	3	2	2	3	3	3	4	1	3	1	4	4	5	5	4	1	1	3	2	2	2	170	80	3	1	4	3	4	4	4	5	3	4	4	2	4	4	4	2	1	1
427	5	2	1	1	2	4	3	3	3	2	2	3	3	3	4	1	3	1	4	4	5	5	4	1	1	3	2	2	2	170	80	3	1	4	3	4	4	4	5	3	4	4	2	4	4	4	2	1	1
427	5	2	1	1	2	4	3	3	3	2	2	3	3	3	4	1	3	1	4	4	5	5	4	1	1	3	2	2	2	170	80	3	1	4	3	4	4	4	5	3	4	4	2	4	4	4	2	1	1
427	5	2	1	1	2	4	3	3	3	2	2	3	3	3	4	1	3	1	4	4	5	5	4	1	1	3	2	2	2	170	80	3	1	4	3	4	4	4	5	3	4	4	2	4	4	4	2	1	1
427	5	2	1	1	2	4	3	3	3	2	2	3	3	3	4	1	3	1	4	4	5	5	4	1	1	3	2	2	2	170	80	3	1	4	3	4	4	4	5	3	4	4	2	4	4	4	2	1	1
427	5	2	1	1	2	4	3	3	3	2	2	3	3	3	4	1	3	1	4	4	5	5	4	1	1	3	2	2	2	170	80	3	1	4	3	4	4	4	5	3	4	4	2	4	4	4	2	1	1
427	5	2	1	1	2	4	3	3	3	2	2	3	3	3	4	1	3	1	4	4	5	5	4	1	1	3	2	2	2	170	80	3	1	4	3	4	4	4	5	3	4	4	2	4	4	4	2	1	1
428	5	2	1	1	5	4	3	2	3	4	4	5	2	2	3	3	3	3	4	5	5	4	5	4	3	3	2	2	2	165	65	1	1	2	1	4	4	5	4	2	4	4	2	4	5	4	2	1	1
428	5	2	1	1	5	4	3	2	3	4	4	5	2	2	3	3	3	3	4	5	5	4	5	4	3	3	2	2	2	165	65	1	1	2	1	4	4	5	4	2	4	4	2	4	5	4	2	1	1
428	5	2	1	1	5	4	3	2	3	4	4	5	2	2	3	3	3	3	4	5	5	4	5	4	3	3	2	2	2	165	65	1	1	2	1	4	4	5	4	2	4	4	2	4	5	4	2	1	1
428	5	2	1	1	5	4	3	2	3	4	4	5	2	2	3	3	3	3	4	5	5	4	5	4	3	3	2	2	2	165	65	1	1	2	1	4	4	5	4	2	4	4	2	4	5	4	2	1	1
428	5	2	1	1	5	4	3	2	3	4	4	5	2	2	3	3	3	3	4	5	5	4	5	4	3	3	2	2	2	165	65	1	1	2	1	4	4	5	4	2	4	4	2	4	5	4	2	1	1
428	5	2	1	1	5	4	3	2	3	4	4	5	2	2	3	3	3	3	4	5	5	4	5	4	3	3	2	2	2	165	65	1	1	2	1	4	4	5	4	2	4	4	2	4	5	4	2	1	1
428	5	2	1	1	5	4	3	2	3	4	4	5	2	2	3	3	3	3	4	5	5	4	5	4	3	3	2	2	2	165	65	1	1	2	1	4	4	5	4	2	4	4	2	4	5	4	2	1	1
428	5	2	1	1	5	4	3	2	3	4	4	5	2	2	3	3	3	3	4	5	5	4	5	4	3	3	2	2	2	165	65	1	1	2	1	4	4	5	4	2	4	4	2	4	5	4	2	1	1
428	5	2	1	1	5	4	3	2	3	4	4	5	2	2	3	3	3	3	4	5	5	4	5	4	3	3	2	2	2	165	65	1	1	2	1	4	4	5	4	2	4	4	2	4	5	4	2	1	1
428	5	2	1	1	5	4	3	2	3	4	4	5	2	2	3	3	3	3	4	5	5	4	5	4	3	3	2	2	2	165	65	1	1	2	1	4	4	5	4	2	4	4	2	4	5	4	2	1	1
428	5	2	1	1	5	4	3	2	3	4	4	5	2	2	3	3	3	3	4	5	5	4	5	4	3	3	2	2	2	165	65	1	1	2	1	4	4	5	4	2	4	4	2	4	5	4	2	1	1
428	5	2	1	1	5	4	3	2	3	4	4	5	2	2	3	3	3	3	4	5	5	4	5	4	3	3	2	2	2	165	65	1	1	2	1	4	4	5	4	2	4	4	2	4	5	4	2	1	1
429	5	2	1	1	1	4	3	3	5	3	3	4	3	3	4	3	3	3	5	4	4	4	4	1	6	3	3	2	2	160	50	1	2	2	3	3	4	5	4	3	4	3	3	4	4	4	1	2	1
429	5	2	1	1	1	4	3	3	5	3	3	4	3	3	4	3	3	3	5	4	4	4	4	1	6	3	3	2	2	160	50	1	2	2	3	3	4	5	4	3	4	3	3	4	4	4	1	2	1
429	5	2	1	1	1	4	3	3	5	3	3	4	3	3	4	3	3	3	5	4	4	4	4	1	6	3	3	2	2	160	50	1	2	2	3	3	4	5	4	3	4	3	3	4	4	4	1	2	1
429	5	2	1	1	1	4	3	3	5	3	3	4	3	3	4	3	3	3	5	4	4	4	4	1	6	3	3	2	2	160	50	1	2	2	3	3	4	5	4	3	4	3	3	4	4	4	1	2	1
429	5	2	1	1	1	4	3	3	5	3	3	4	3	3	4	3	3	3	5	4	4	4	4	1	6	3	3	2	2	160	50	1	2	2	3	3	4	5	4	3	4	3	3	4	4	4	1	2	1
429	5	2	1	1	1	4	3	3	5	3	3	4	3	3	4	3	3	3	5	4	4	4	4	1	6	3	3	2	2	160	50	1	2	2	3	3	4	5	4	3	4	3	3	4	4	4	1	2	1
429	5	2	1	1	1	4	3	3	5	3	3	4	3	3	4	3	3	3	5	4	4	4	4	1	6	3	3	2	2	160	50	1	2	2	3	3	4	5	4	3	4	3	3	4	4	4	1	2	1
429	5	2	1	1	1	4	3	3	5	3	3	4	3	3	4	3	3	3	5	4	4	4	4	1	6	3	3	2	2	160	50	1	2	2	3	3	4	5	4	3	4	3	3	4	4	4	1	2	1
429	5	2	1	1	1	4	3	3	5	3	3	4	3	3	4	3	3	3	5	4	4	4	4	1	6	3	3	2	2	160	50	1	2	2	3	3	4	5	4	3	4	3	3	4	4	4	1	2	1
429	5	2	1	1	1	4	3	3	5	3	3	4	3	3	4	3	3	3	5	4	4	4	4	1	6	3	3	2	2	160	50	1	2	2	3	3	4	5	4	3	4	3	3	4	4	4	1	2	1
429	5	2	1	1	1	4	3	3	5	3	3	4	3	3	4	3	3	3	5	4	4	4	4	1	6	3	3	2	2	160	50	1	2	2	3	3	4	5	4	3	4	3	3	4	4	4	1	2	1
429	5	2	1	1	1	4	3	3	5	3	3	4	3	3	4	3	3	3	5	4	4	4	4	1	6	3	3	2	2	160	50	1	2	2	3	3	4	5	4	3	4	3	3	4	4	4	1	2	1
430	5	2	1	1	4	3	3	3	3	3	3	5	3	3	3	3	3	3	4	4	5	5	4	5	3	5	3	1	1	160	62	1	1	1	1	2	5	5	4	1	5	5	1	5	5	4	1	2	1
430	5	2	1	1	4	3	3	3	3	3	3	5	3	3	3	3	3	3	4	4	5	5	4	5	3	5	3	1	1	160	62	1	1	1	1	2	5	5	4	1	5	5	1	5	5	4	1	2	1
430	5	2	1	1	4	3	3	3	3	3	3	5	3	3	3	3	3	3	4	4	5	5	4	5	3	5	3	1	1	160	62	1	1	1	1	2	5	5	4	1	5	5	1	5	5	4	1	2	1
430	5	2	1	1	4	3	3	3	3	3	3	5	3	3	3	3	3	3	4	4	5	5	4	5	3	5	3	1	1	160	62	1	1	1	1	2	5	5	4	1	5	5	1	5	5	4	1	2	1
430	5	2	1	1	4	3	3	3	3	3	3	5	3	3	3	3	3	3	4	4	5	5	4	5	3	5	3	1	1	160	62	1	1	1	1	2	5	5	4	1	5	5	1	5	5	4	1	2	1
430	5	2	1	1	4	3	3	3	3	3	3	5	3	3	3	3	3	3	4	4	5	5	4	5	3	5	3	1	1	160	62	1	1	1	1	2	5	5	4	1	5	5	1	5	5	4	1	2	1
430	5	2	1	1	4	3	3	3	3	3	3	5	3	3	3	3	3	3	4	4	5	5	4	5	3	5	3	1	1	160	62	1	1	1	1	2	5	5	4	1	5	5	1	5	5	4	1	2	1
430	5	2	1	1	4	3	3	3	3	3	3	5	3	3	3	3	3	3	4	4	5	5	4	5	3	5	3	1	1	160	62	1	1	1	1	2	5	5	4	1	5	5	1	5	5	4	1	2	1
430	5	2	1	1	4	3	3	3	3	3	3	5	3	3	3	3	3	3	4	4	5	5	4	5	3	5	3	1	1	160	62	1	1	1	1	2	5	5	4	1	5	5	1	5	5	4	1	2	1
430	5	2	1	1	4	3	3	3	3	3	3	5	3	3	3	3	3	3	4	4	5	5	4	5	3	5	3	1	1	160	62	1	1	1	1	2	5	5	4	1	5	5	1	5	5	4	1	2	1
430	5	2	1	1	4	3	3	3	3	3	3	5	3	3	3	3	3	3	4	4	5	5	4	5	3	5	3	1	1	160	62	1	1	1	1	2	5	5	4	1	5	5	1	5	5	4	1	2	1
430	5	2	1	1	4	3	3	3	3	3	3	5	3	3	3	3	3	3	4	4	5	5	4	5	3	5	3	1	1	160	62	1	1	1	1	2	5	5	4	1	5	5	1	5	5	4	1	2	1
431	5	2	1	1	1	4	3	3	3	3	3	3	3	3	4	3	2	2	4	4	4	4	4	1	1	2	3	2	1	178	73	1	1	2	1	4	4	4	4	4	3	4	4	4	5	4	1	2	1
431	5	2	1	1	1	4	3	3	3	3	3	3	3	3	4	3	2	2	4	4	4	4	4	1	1	2	3	2	1	178	73	1	1	2	1	4	4	4	4	4	3	4	4	4	5	4	1	2	1
431	5	2	1	1	1	4	3	3	3	3	3	3	3	3	4	3	2	2	4	4	4	4	4	1	1	2	3	2	1	178	73	1	1	2	1	4	4	4	4	4	3	4	4	4	5	4	1	2	1
431	5	2	1	1	1	4	3	3	3	3	3	3	3	3	4	3	2	2	4	4	4	4	4	1	1	2	3	2	1	178	73	1	1	2	1	4	4	4	4	4	3	4	4	4	5	4	1	2	1
431	5	2	1	1	1	4	3	3	3	3	3	3	3	3	4	3	2	2	4	4	4	4	4	1	1	2	3	2	1	178	73	1	1	2	1	4	4	4	4	4	3	4	4	4	5	4	1	2	1
431	5	2	1	1	1	4	3	3	3	3	3	3	3	3	4	3	2	2	4	4	4	4	4	1	1	2	3	2	1	178	73	1	1	2	1	4	4	4	4	4	3	4	4	4	5	4	1	2	1
431	5	2	1	1	1	4	3	3	3	3	3	3	3	3	4	3	2	2	4	4	4	4	4	1	1	2	3	2	1	178	73	1	1	2	1	4	4	4	4	4	3	4	4	4	5	4	1	2	1
431	5	2	1	1	1	4	3	3	3	3	3	3	3	3	4	3	2	2	4	4	4	4	4	1	1	2	3	2	1	178	73	1	1	2	1	4	4	4	4	4	3	4	4	4	5	4	1	2	1
431	5	2	1	1	1	4	3	3	3	3	3	3	3	3	4	3	2	2	4	4	4	4	4	1	1	2	3	2	1	178	73	1	1	2	1	4	4	4	4	4	3	4	4	4	5	4	1	2	1
431	5	2	1	1	1	4	3	3	3	3	3	3	3	3	4	3	2	2	4	4	4	4	4	1	1	2	3	2	1	178	73	1	1	2	1	4	4	4	4	4	3	4	4	4	5	4	1	2	1
431	5	2	1	1	1	4	3	3	3	3	3	3	3	3	4	3	2	2	4	4	4	4	4	1	1	2	3	2	1	178	73	1	1	2	1	4	4	4	4	4	3	4	4	4	5	4	1	2	1
431	5	2	1	1	1	4	3	3	3	3	3	3	3	3	4	3	2	2	4	4	4	4	4	1	1	2	3	2	1	178	73	1	1	2	1	4	4	4	4	4	3	4	4	4	5	4	1	2	1
432	5	2	1	1	1	3	2	1	3	4	2	4	3	2	3	2	1	3	4	3	2	4	3	5	1	3	2	2	2	165	60	1	2	2	3	3	2	3	3	3	2	3	3	2	3	4	2	2	1
432	5	2	1	1	1	3	2	1	3	4	2	4	3	2	3	2	1	3	4	3	2	4	3	5	1	3	2	2	2	165	60	1	2	2	3	3	2	3	3	3	2	3	3	2	3	4	2	2	1
432	5	2	1	1	1	3	2	1	3	4	2	4	3	2	3	2	1	3	4	3	2	4	3	5	1	3	2	2	2	165	60	1	2	2	3	3	2	3	3	3	2	3	3	2	3	4	2	2	1
432	5	2	1	1	1	3	2	1	3	4	2	4	3	2	3	2	1	3	4	3	2	4	3	5	1	3	2	2	2	165	60	1	2	2	3	3	2	3	3	3	2	3	3	2	3	4	2	2	1
432	5	2	1	1	1	3	2	1	3	4	2	4	3	2	3	2	1	3	4	3	2	4	3	5	1	3	2	2	2	165	60	1	2	2	3	3	2	3	3	3	2	3	3	2	3	4	2	2	1
432	5	2	1	1	1	3	2	1	3	4	2	4	3	2	3	2	1	3	4	3	2	4	3	5	1	3	2	2	2	165	60	1	2	2	3	3	2	3	3	3	2	3	3	2	3	4	2	2	1
432	5	2	1	1	1	3	2	1	3	4	2	4	3	2	3	2	1	3	4	3	2	4	3	5	1	3	2	2	2	165	60	1	2	2	3	3	2	3	3	3	2	3	3	2	3	4	2	2	1
432	5	2	1	1	1	3	2	1	3	4	2	4	3	2	3	2	1	3	4	3	2	4	3	5	1	3	2	2	2	165	60	1	2	2	3	3	2	3	3	3	2	3	3	2	3	4	2	2	1
432	5	2	1	1	1	3	2	1	3	4	2	4	3	2	3	2	1	3	4	3	2	4	3	5	1	3	2	2	2	165	60	1	2	2	3	3	2	3	3	3	2	3	3	2	3	4	2	2	1
432	5	2	1	1	1	3	2	1	3	4	2	4	3	2	3	2	1	3	4	3	2	4	3	5	1	3	2	2	2	165	60	1	2	2	3	3	2	3	3	3	2	3	3	2	3	4	2	2	1
432	5	2	1	1	1	3	2	1	3	4	2	4	3	2	3	2	1	3	4	3	2	4	3	5	1	3	2	2	2	165	60	1	2	2	3	3	2	3	3	3	2	3	3	2	3	4	2	2	1
432	5	2	1	1	1	3	2	1	3	4	2	4	3	2	3	2	1	3	4	3	2	4	3	5	1	3	2	2	2	165	60	1	2	2	3	3	2	3	3	3	2	3	3	2	3	4	2	2	1
433	5	2	1	1	3	4	3	4	4	3	3	4	4	4	4	3	3	3	5	4	5	5	4	1	1	5	2	2	2	178	75	3	1	2	1	4	4	5	5	2	4	5	3	4	5	4	2	2	1
433	5	2	1	1	3	4	3	4	4	3	3	4	4	4	4	3	3	3	5	4	5	5	4	1	1	5	2	2	2	178	75	3	1	2	1	4	4	5	5	2	4	5	3	4	5	4	2	2	1
433	5	2	1	1	3	4	3	4	4	3	3	4	4	4	4	3	3	3	5	4	5	5	4	1	1	5	2	2	2	178	75	3	1	2	1	4	4	5	5	2	4	5	3	4	5	4	2	2	1
433	5	2	1	1	3	4	3	4	4	3	3	4	4	4	4	3	3	3	5	4	5	5	4	1	1	5	2	2	2	178	75	3	1	2	1	4	4	5	5	2	4	5	3	4	5	4	2	2	1
433	5	2	1	1	3	4	3	4	4	3	3	4	4	4	4	3	3	3	5	4	5	5	4	1	1	5	2	2	2	178	75	3	1	2	1	4	4	5	5	2	4	5	3	4	5	4	2	2	1
433	5	2	1	1	3	4	3	4	4	3	3	4	4	4	4	3	3	3	5	4	5	5	4	1	1	5	2	2	2	178	75	3	1	2	1	4	4	5	5	2	4	5	3	4	5	4	2	2	1
433	5	2	1	1	3	4	3	4	4	3	3	4	4	4	4	3	3	3	5	4	5	5	4	1	1	5	2	2	2	178	75	3	1	2	1	4	4	5	5	2	4	5	3	4	5	4	2	2	1
433	5	2	1	1	3	4	3	4	4	3	3	4	4	4	4	3	3	3	5	4	5	5	4	1	1	5	2	2	2	178	75	3	1	2	1	4	4	5	5	2	4	5	3	4	5	4	2	2	1
433	5	2	1	1	3	4	3	4	4	3	3	4	4	4	4	3	3	3	5	4	5	5	4	1	1	5	2	2	2	178	75	3	1	2	1	4	4	5	5	2	4	5	3	4	5	4	2	2	1
433	5	2	1	1	3	4	3	4	4	3	3	4	4	4	4	3	3	3	5	4	5	5	4	1	1	5	2	2	2	178	75	3	1	2	1	4	4	5	5	2	4	5	3	4	5	4	2	2	1
433	5	2	1	1	3	4	3	4	4	3	3	4	4	4	4	3	3	3	5	4	5	5	4	1	1	5	2	2	2	178	75	3	1	2	1	4	4	5	5	2	4	5	3	4	5	4	2	2	1
433	5	2	1	1	3	4	3	4	4	3	3	4	4	4	4	3	3	3	5	4	5	5	4	1	1	5	2	2	2	178	75	3	1	2	1	4	4	5	5	2	4	5	3	4	5	4	2	2	1
434	5	2	1	1	3	3	3	2	4	3	3	2	1	2	2	1	2	2	4	3	4	2	3	1	4	3	2	2	2	155	52	1	2	2	1	2	3	2	4	2	3	2	3	3	2	4	1	1	2
434	5	2	1	1	3	3	3	2	4	3	3	2	1	2	2	1	2	2	4	3	4	2	3	1	4	3	2	2	2	155	52	1	2	2	1	2	3	2	4	2	3	2	3	3	2	4	1	1	2
434	5	2	1	1	3	3	3	2	4	3	3	2	1	2	2	1	2	2	4	3	4	2	3	1	4	3	2	2	2	155	52	1	2	2	1	2	3	2	4	2	3	2	3	3	2	4	1	1	2
434	5	2	1	1	3	3	3	2	4	3	3	2	1	2	2	1	2	2	4	3	4	2	3	1	4	3	2	2	2	155	52	1	2	2	1	2	3	2	4	2	3	2	3	3	2	4	1	1	2
434	5	2	1	1	3	3	3	2	4	3	3	2	1	2	2	1	2	2	4	3	4	2	3	1	4	3	2	2	2	155	52	1	2	2	1	2	3	2	4	2	3	2	3	3	2	4	1	1	2
434	5	2	1	1	3	3	3	2	4	3	3	2	1	2	2	1	2	2	4	3	4	2	3	1	4	3	2	2	2	155	52	1	2	2	1	2	3	2	4	2	3	2	3	3	2	4	1	1	2
434	5	2	1	1	3	3	3	2	4	3	3	2	1	2	2	1	2	2	4	3	4	2	3	1	4	3	2	2	2	155	52	1	2	2	1	2	3	2	4	2	3	2	3	3	2	4	1	1	2
434	5	2	1	1	3	3	3	2	4	3	3	2	1	2	2	1	2	2	4	3	4	2	3	1	4	3	2	2	2	155	52	1	2	2	1	2	3	2	4	2	3	2	3	3	2	4	1	1	2
434	5	2	1	1	3	3	3	2	4	3	3	2	1	2	2	1	2	2	4	3	4	2	3	1	4	3	2	2	2	155	52	1	2	2	1	2	3	2	4	2	3	2	3	3	2	4	1	1	2
434	5	2	1	1	3	3	3	2	4	3	3	2	1	2	2	1	2	2	4	3	4	2	3	1	4	3	2	2	2	155	52	1	2	2	1	2	3	2	4	2	3	2	3	3	2	4	1	1	2
434	5	2	1	1	3	3	3	2	4	3	3	2	1	2	2	1	2	2	4	3	4	2	3	1	4	3	2	2	2	155	52	1	2	2	1	2	3	2	4	2	3	2	3	3	2	4	1	1	2
434	5	2	1	1	3	3	3	2	4	3	3	2	1	2	2	1	2	2	4	3	4	2	3	1	4	3	2	2	2	155	52	1	2	2	1	2	3	2	4	2	3	2	3	3	2	4	1	1	2
435	5	2	1	1	2	5	3	3	5	4	3	3	3	3	4	4	3	2	5	4	4	3	2	1	1	2	3	2	2	163	50	1	2	2	1	4	4	4	4	2	4	4	2	4	4	4	1	1	2
435	5	2	1	1	2	5	3	3	5	4	3	3	3	3	4	4	3	2	5	4	4	3	2	1	1	2	3	2	2	163	50	1	2	2	1	4	4	4	4	2	4	4	2	4	4	4	1	1	2
435	5	2	1	1	2	5	3	3	5	4	3	3	3	3	4	4	3	2	5	4	4	3	2	1	1	2	3	2	2	163	50	1	2	2	1	4	4	4	4	2	4	4	2	4	4	4	1	1	2
435	5	2	1	1	2	5	3	3	5	4	3	3	3	3	4	4	3	2	5	4	4	3	2	1	1	2	3	2	2	163	50	1	2	2	1	4	4	4	4	2	4	4	2	4	4	4	1	1	2
435	5	2	1	1	2	5	3	3	5	4	3	3	3	3	4	4	3	2	5	4	4	3	2	1	1	2	3	2	2	163	50	1	2	2	1	4	4	4	4	2	4	4	2	4	4	4	1	1	2
435	5	2	1	1	2	5	3	3	5	4	3	3	3	3	4	4	3	2	5	4	4	3	2	1	1	2	3	2	2	163	50	1	2	2	1	4	4	4	4	2	4	4	2	4	4	4	1	1	2
435	5	2	1	1	2	5	3	3	5	4	3	3	3	3	4	4	3	2	5	4	4	3	2	1	1	2	3	2	2	163	50	1	2	2	1	4	4	4	4	2	4	4	2	4	4	4	1	1	2
435	5	2	1	1	2	5	3	3	5	4	3	3	3	3	4	4	3	2	5	4	4	3	2	1	1	2	3	2	2	163	50	1	2	2	1	4	4	4	4	2	4	4	2	4	4	4	1	1	2
435	5	2	1	1	2	5	3	3	5	4	3	3	3	3	4	4	3	2	5	4	4	3	2	1	1	2	3	2	2	163	50	1	2	2	1	4	4	4	4	2	4	4	2	4	4	4	1	1	2
435	5	2	1	1	2	5	3	3	5	4	3	3	3	3	4	4	3	2	5	4	4	3	2	1	1	2	3	2	2	163	50	1	2	2	1	4	4	4	4	2	4	4	2	4	4	4	1	1	2
435	5	2	1	1	2	5	3	3	5	4	3	3	3	3	4	4	3	2	5	4	4	3	2	1	1	2	3	2	2	163	50	1	2	2	1	4	4	4	4	2	4	4	2	4	4	4	1	1	2
435	5	2	1	1	2	5	3	3	5	4	3	3	3	3	4	4	3	2	5	4	4	3	2	1	1	2	3	2	2	163	50	1	2	2	1	4	4	4	4	2	4	4	2	4	4	4	1	1	2
436	5	2	1	1	2	3	3	2	5	3	4	3	3	2	2	1	1	2	5	5	4	4	3	4	2	3	3	2	2	164	53	1	1	2	2	3	3	2	3	3	4	4	3	4	4	4	1	1	2
436	5	2	1	1	2	3	3	2	5	3	4	3	3	2	2	1	1	2	5	5	4	4	3	4	2	3	3	2	2	164	53	1	1	2	2	3	3	2	3	3	4	4	3	4	4	4	1	1	2
436	5	2	1	1	2	3	3	2	5	3	4	3	3	2	2	1	1	2	5	5	4	4	3	4	2	3	3	2	2	164	53	1	1	2	2	3	3	2	3	3	4	4	3	4	4	4	1	1	2
436	5	2	1	1	2	3	3	2	5	3	4	3	3	2	2	1	1	2	5	5	4	4	3	4	2	3	3	2	2	164	53	1	1	2	2	3	3	2	3	3	4	4	3	4	4	4	1	1	2
436	5	2	1	1	2	3	3	2	5	3	4	3	3	2	2	1	1	2	5	5	4	4	3	4	2	3	3	2	2	164	53	1	1	2	2	3	3	2	3	3	4	4	3	4	4	4	1	1	2
436	5	2	1	1	2	3	3	2	5	3	4	3	3	2	2	1	1	2	5	5	4	4	3	4	2	3	3	2	2	164	53	1	1	2	2	3	3	2	3	3	4	4	3	4	4	4	1	1	2
436	5	2	1	1	2	3	3	2	5	3	4	3	3	2	2	1	1	2	5	5	4	4	3	4	2	3	3	2	2	164	53	1	1	2	2	3	3	2	3	3	4	4	3	4	4	4	1	1	2
436	5	2	1	1	2	3	3	2	5	3	4	3	3	2	2	1	1	2	5	5	4	4	3	4	2	3	3	2	2	164	53	1	1	2	2	3	3	2	3	3	4	4	3	4	4	4	1	1	2
436	5	2	1	1	2	3	3	2	5	3	4	3	3	2	2	1	1	2	5	5	4	4	3	4	2	3	3	2	2	164	53	1	1	2	2	3	3	2	3	3	4	4	3	4	4	4	1	1	2
436	5	2	1	1	2	3	3	2	5	3	4	3	3	2	2	1	1	2	5	5	4	4	3	4	2	3	3	2	2	164	53	1	1	2	2	3	3	2	3	3	4	4	3	4	4	4	1	1	2
436	5	2	1	1	2	3	3	2	5	3	4	3	3	2	2	1	1	2	5	5	4	4	3	4	2	3	3	2	2	164	53	1	1	2	2	3	3	2	3	3	4	4	3	4	4	4	1	1	2
436	5	2	1	1	2	3	3	2	5	3	4	3	3	2	2	1	1	2	5	5	4	4	3	4	2	3	3	2	2	164	53	1	1	2	2	3	3	2	3	3	4	4	3	4	4	4	1	1	2
437	5	2	1	1	3	3	2	2	4	2	3	2	1	2	2	2	3	2	4	5	5	4	5	3	4	4	3	1	2	175	60	3	1	2	1	4	5	5	4	4	4	5	4	5	5	4	1	1	2
437	5	2	1	1	3	3	2	2	4	2	3	2	1	2	2	2	3	2	4	5	5	4	5	3	4	4	3	1	2	175	60	3	1	2	1	4	5	5	4	4	4	5	4	5	5	4	1	1	2
437	5	2	1	1	3	3	2	2	4	2	3	2	1	2	2	2	3	2	4	5	5	4	5	3	4	4	3	1	2	175	60	3	1	2	1	4	5	5	4	4	4	5	4	5	5	4	1	1	2
437	5	2	1	1	3	3	2	2	4	2	3	2	1	2	2	2	3	2	4	5	5	4	5	3	4	4	3	1	2	175	60	3	1	2	1	4	5	5	4	4	4	5	4	5	5	4	1	1	2
437	5	2	1	1	3	3	2	2	4	2	3	2	1	2	2	2	3	2	4	5	5	4	5	3	4	4	3	1	2	175	60	3	1	2	1	4	5	5	4	4	4	5	4	5	5	4	1	1	2
437	5	2	1	1	3	3	2	2	4	2	3	2	1	2	2	2	3	2	4	5	5	4	5	3	4	4	3	1	2	175	60	3	1	2	1	4	5	5	4	4	4	5	4	5	5	4	1	1	2
437	5	2	1	1	3	3	2	2	4	2	3	2	1	2	2	2	3	2	4	5	5	4	5	3	4	4	3	1	2	175	60	3	1	2	1	4	5	5	4	4	4	5	4	5	5	4	1	1	2
437	5	2	1	1	3	3	2	2	4	2	3	2	1	2	2	2	3	2	4	5	5	4	5	3	4	4	3	1	2	175	60	3	1	2	1	4	5	5	4	4	4	5	4	5	5	4	1	1	2
437	5	2	1	1	3	3	2	2	4	2	3	2	1	2	2	2	3	2	4	5	5	4	5	3	4	4	3	1	2	175	60	3	1	2	1	4	5	5	4	4	4	5	4	5	5	4	1	1	2
437	5	2	1	1	3	3	2	2	4	2	3	2	1	2	2	2	3	2	4	5	5	4	5	3	4	4	3	1	2	175	60	3	1	2	1	4	5	5	4	4	4	5	4	5	5	4	1	1	2
437	5	2	1	1	3	3	2	2	4	2	3	2	1	2	2	2	3	2	4	5	5	4	5	3	4	4	3	1	2	175	60	3	1	2	1	4	5	5	4	4	4	5	4	5	5	4	1	1	2
437	5	2	1	1	3	3	2	2	4	2	3	2	1	2	2	2	3	2	4	5	5	4	5	3	4	4	3	1	2	175	60	3	1	2	1	4	5	5	4	4	4	5	4	5	5	4	1	1	2
438	5	2	1	1	2	5	4	3	5	4	4	5	3	4	5	3	4	5	5	5	5	4	4	1	2	3	2	2	2	167	63	1	1	2	1	5	5	5	5	4	5	5	5	5	5	4	1	1	2
438	5	2	1	1	2	5	4	3	5	4	4	5	3	4	5	3	4	5	5	5	5	4	4	1	2	3	2	2	2	167	63	1	1	2	1	5	5	5	5	4	5	5	5	5	5	4	1	1	2
438	5	2	1	1	2	5	4	3	5	4	4	5	3	4	5	3	4	5	5	5	5	4	4	1	2	3	2	2	2	167	63	1	1	2	1	5	5	5	5	4	5	5	5	5	5	4	1	1	2
438	5	2	1	1	2	5	4	3	5	4	4	5	3	4	5	3	4	5	5	5	5	4	4	1	2	3	2	2	2	167	63	1	1	2	1	5	5	5	5	4	5	5	5	5	5	4	1	1	2
438	5	2	1	1	2	5	4	3	5	4	4	5	3	4	5	3	4	5	5	5	5	4	4	1	2	3	2	2	2	167	63	1	1	2	1	5	5	5	5	4	5	5	5	5	5	4	1	1	2
438	5	2	1	1	2	5	4	3	5	4	4	5	3	4	5	3	4	5	5	5	5	4	4	1	2	3	2	2	2	167	63	1	1	2	1	5	5	5	5	4	5	5	5	5	5	4	1	1	2
438	5	2	1	1	2	5	4	3	5	4	4	5	3	4	5	3	4	5	5	5	5	4	4	1	2	3	2	2	2	167	63	1	1	2	1	5	5	5	5	4	5	5	5	5	5	4	1	1	2
438	5	2	1	1	2	5	4	3	5	4	4	5	3	4	5	3	4	5	5	5	5	4	4	1	2	3	2	2	2	167	63	1	1	2	1	5	5	5	5	4	5	5	5	5	5	4	1	1	2
438	5	2	1	1	2	5	4	3	5	4	4	5	3	4	5	3	4	5	5	5	5	4	4	1	2	3	2	2	2	167	63	1	1	2	1	5	5	5	5	4	5	5	5	5	5	4	1	1	2
438	5	2	1	1	2	5	4	3	5	4	4	5	3	4	5	3	4	5	5	5	5	4	4	1	2	3	2	2	2	167	63	1	1	2	1	5	5	5	5	4	5	5	5	5	5	4	1	1	2
438	5	2	1	1	2	5	4	3	5	4	4	5	3	4	5	3	4	5	5	5	5	4	4	1	2	3	2	2	2	167	63	1	1	2	1	5	5	5	5	4	5	5	5	5	5	4	1	1	2
438	5	2	1	1	2	5	4	3	5	4	4	5	3	4	5	3	4	5	5	5	5	4	4	1	2	3	2	2	2	167	63	1	1	2	1	5	5	5	5	4	5	5	5	5	5	4	1	1	2
439	5	2	1	1	3	4	4	3	4	2	4	4	3	4	3	2	3	3	4	2	4	5	3	1	3	2	2	2	2	172	68	1	2	2	1	3	3	2	4	2	4	4	2	3	4	4	2	1	2
439	5	2	1	1	3	4	4	3	4	2	4	4	3	4	3	2	3	3	4	2	4	5	3	1	3	2	2	2	2	172	68	1	2	2	1	3	3	2	4	2	4	4	2	3	4	4	2	1	2
439	5	2	1	1	3	4	4	3	4	2	4	4	3	4	3	2	3	3	4	2	4	5	3	1	3	2	2	2	2	172	68	1	2	2	1	3	3	2	4	2	4	4	2	3	4	4	2	1	2
439	5	2	1	1	3	4	4	3	4	2	4	4	3	4	3	2	3	3	4	2	4	5	3	1	3	2	2	2	2	172	68	1	2	2	1	3	3	2	4	2	4	4	2	3	4	4	2	1	2
439	5	2	1	1	3	4	4	3	4	2	4	4	3	4	3	2	3	3	4	2	4	5	3	1	3	2	2	2	2	172	68	1	2	2	1	3	3	2	4	2	4	4	2	3	4	4	2	1	2
439	5	2	1	1	3	4	4	3	4	2	4	4	3	4	3	2	3	3	4	2	4	5	3	1	3	2	2	2	2	172	68	1	2	2	1	3	3	2	4	2	4	4	2	3	4	4	2	1	2
439	5	2	1	1	3	4	4	3	4	2	4	4	3	4	3	2	3	3	4	2	4	5	3	1	3	2	2	2	2	172	68	1	2	2	1	3	3	2	4	2	4	4	2	3	4	4	2	1	2
439	5	2	1	1	3	4	4	3	4	2	4	4	3	4	3	2	3	3	4	2	4	5	3	1	3	2	2	2	2	172	68	1	2	2	1	3	3	2	4	2	4	4	2	3	4	4	2	1	2
439	5	2	1	1	3	4	4	3	4	2	4	4	3	4	3	2	3	3	4	2	4	5	3	1	3	2	2	2	2	172	68	1	2	2	1	3	3	2	4	2	4	4	2	3	4	4	2	1	2
439	5	2	1	1	3	4	4	3	4	2	4	4	3	4	3	2	3	3	4	2	4	5	3	1	3	2	2	2	2	172	68	1	2	2	1	3	3	2	4	2	4	4	2	3	4	4	2	1	2
439	5	2	1	1	3	4	4	3	4	2	4	4	3	4	3	2	3	3	4	2	4	5	3	1	3	2	2	2	2	172	68	1	2	2	1	3	3	2	4	2	4	4	2	3	4	4	2	1	2
439	5	2	1	1	3	4	4	3	4	2	4	4	3	4	3	2	3	3	4	2	4	5	3	1	3	2	2	2	2	172	68	1	2	2	1	3	3	2	4	2	4	4	2	3	4	4	2	1	2
440	5	2	1	1	1	4	3	3	4	3	3	4	2	4	4	3	4	4	3	2	4	4	4	1	1	3	2	2	2	172	65	1	1	1	1	2	4	4	4	2	4	4	2	3	4	4	2	1	2
440	5	2	1	1	1	4	3	3	4	3	3	4	2	4	4	3	4	4	3	2	4	4	4	1	1	3	2	2	2	172	65	1	1	1	1	2	4	4	4	2	4	4	2	3	4	4	2	1	2
440	5	2	1	1	1	4	3	3	4	3	3	4	2	4	4	3	4	4	3	2	4	4	4	1	1	3	2	2	2	172	65	1	1	1	1	2	4	4	4	2	4	4	2	3	4	4	2	1	2
440	5	2	1	1	1	4	3	3	4	3	3	4	2	4	4	3	4	4	3	2	4	4	4	1	1	3	2	2	2	172	65	1	1	1	1	2	4	4	4	2	4	4	2	3	4	4	2	1	2
440	5	2	1	1	1	4	3	3	4	3	3	4	2	4	4	3	4	4	3	2	4	4	4	1	1	3	2	2	2	172	65	1	1	1	1	2	4	4	4	2	4	4	2	3	4	4	2	1	2
440	5	2	1	1	1	4	3	3	4	3	3	4	2	4	4	3	4	4	3	2	4	4	4	1	1	3	2	2	2	172	65	1	1	1	1	2	4	4	4	2	4	4	2	3	4	4	2	1	2
440	5	2	1	1	1	4	3	3	4	3	3	4	2	4	4	3	4	4	3	2	4	4	4	1	1	3	2	2	2	172	65	1	1	1	1	2	4	4	4	2	4	4	2	3	4	4	2	1	2
440	5	2	1	1	1	4	3	3	4	3	3	4	2	4	4	3	4	4	3	2	4	4	4	1	1	3	2	2	2	172	65	1	1	1	1	2	4	4	4	2	4	4	2	3	4	4	2	1	2
440	5	2	1	1	1	4	3	3	4	3	3	4	2	4	4	3	4	4	3	2	4	4	4	1	1	3	2	2	2	172	65	1	1	1	1	2	4	4	4	2	4	4	2	3	4	4	2	1	2
440	5	2	1	1	1	4	3	3	4	3	3	4	2	4	4	3	4	4	3	2	4	4	4	1	1	3	2	2	2	172	65	1	1	1	1	2	4	4	4	2	4	4	2	3	4	4	2	1	2
440	5	2	1	1	1	4	3	3	4	3	3	4	2	4	4	3	4	4	3	2	4	4	4	1	1	3	2	2	2	172	65	1	1	1	1	2	4	4	4	2	4	4	2	3	4	4	2	1	2
440	5	2	1	1	1	4	3	3	4	3	3	4	2	4	4	3	4	4	3	2	4	4	4	1	1	3	2	2	2	172	65	1	1	1	1	2	4	4	4	2	4	4	2	3	4	4	2	1	2
441	5	2	1	1	5	4	3	3	3	3	3	4	3	3	4	3	4	3	4	4	5	5	4	1	1	2	2	2	2	170	65	1	1	2	1	5	4	4	5	1	4	5	1	4	5	4	2	1	2
441	5	2	1	1	5	4	3	3	3	3	3	4	3	3	4	3	4	3	4	4	5	5	4	1	1	2	2	2	2	170	65	1	1	2	1	5	4	4	5	1	4	5	1	4	5	4	2	1	2
441	5	2	1	1	5	4	3	3	3	3	3	4	3	3	4	3	4	3	4	4	5	5	4	1	1	2	2	2	2	170	65	1	1	2	1	5	4	4	5	1	4	5	1	4	5	4	2	1	2
441	5	2	1	1	5	4	3	3	3	3	3	4	3	3	4	3	4	3	4	4	5	5	4	1	1	2	2	2	2	170	65	1	1	2	1	5	4	4	5	1	4	5	1	4	5	4	2	1	2
441	5	2	1	1	5	4	3	3	3	3	3	4	3	3	4	3	4	3	4	4	5	5	4	1	1	2	2	2	2	170	65	1	1	2	1	5	4	4	5	1	4	5	1	4	5	4	2	1	2
441	5	2	1	1	5	4	3	3	3	3	3	4	3	3	4	3	4	3	4	4	5	5	4	1	1	2	2	2	2	170	65	1	1	2	1	5	4	4	5	1	4	5	1	4	5	4	2	1	2
441	5	2	1	1	5	4	3	3	3	3	3	4	3	3	4	3	4	3	4	4	5	5	4	1	1	2	2	2	2	170	65	1	1	2	1	5	4	4	5	1	4	5	1	4	5	4	2	1	2
441	5	2	1	1	5	4	3	3	3	3	3	4	3	3	4	3	4	3	4	4	5	5	4	1	1	2	2	2	2	170	65	1	1	2	1	5	4	4	5	1	4	5	1	4	5	4	2	1	2
441	5	2	1	1	5	4	3	3	3	3	3	4	3	3	4	3	4	3	4	4	5	5	4	1	1	2	2	2	2	170	65	1	1	2	1	5	4	4	5	1	4	5	1	4	5	4	2	1	2
441	5	2	1	1	5	4	3	3	3	3	3	4	3	3	4	3	4	3	4	4	5	5	4	1	1	2	2	2	2	170	65	1	1	2	1	5	4	4	5	1	4	5	1	4	5	4	2	1	2
441	5	2	1	1	5	4	3	3	3	3	3	4	3	3	4	3	4	3	4	4	5	5	4	1	1	2	2	2	2	170	65	1	1	2	1	5	4	4	5	1	4	5	1	4	5	4	2	1	2
441	5	2	1	1	5	4	3	3	3	3	3	4	3	3	4	3	4	3	4	4	5	5	4	1	1	2	2	2	2	170	65	1	1	2	1	5	4	4	5	1	4	5	1	4	5	4	2	1	2
442	5	2	1	1	5	3	2	3	5	3	3	3	2	3	3	2	2	1	4	3	3	3	1	1	3	5	3	1	2	180	81	4	2	1	1	4	5	5	4	1	5	5	1	5	5	4	2	1	2
442	5	2	1	1	5	3	2	3	5	3	3	3	2	3	3	2	2	1	4	3	3	3	1	1	3	5	3	1	2	180	81	4	2	1	1	4	5	5	4	1	5	5	1	5	5	4	2	1	2
442	5	2	1	1	5	3	2	3	5	3	3	3	2	3	3	2	2	1	4	3	3	3	1	1	3	5	3	1	2	180	81	4	2	1	1	4	5	5	4	1	5	5	1	5	5	4	2	1	2
442	5	2	1	1	5	3	2	3	5	3	3	3	2	3	3	2	2	1	4	3	3	3	1	1	3	5	3	1	2	180	81	4	2	1	1	4	5	5	4	1	5	5	1	5	5	4	2	1	2
442	5	2	1	1	5	3	2	3	5	3	3	3	2	3	3	2	2	1	4	3	3	3	1	1	3	5	3	1	2	180	81	4	2	1	1	4	5	5	4	1	5	5	1	5	5	4	2	1	2
442	5	2	1	1	5	3	2	3	5	3	3	3	2	3	3	2	2	1	4	3	3	3	1	1	3	5	3	1	2	180	81	4	2	1	1	4	5	5	4	1	5	5	1	5	5	4	2	1	2
442	5	2	1	1	5	3	2	3	5	3	3	3	2	3	3	2	2	1	4	3	3	3	1	1	3	5	3	1	2	180	81	4	2	1	1	4	5	5	4	1	5	5	1	5	5	4	2	1	2
442	5	2	1	1	5	3	2	3	5	3	3	3	2	3	3	2	2	1	4	3	3	3	1	1	3	5	3	1	2	180	81	4	2	1	1	4	5	5	4	1	5	5	1	5	5	4	2	1	2
442	5	2	1	1	5	3	2	3	5	3	3	3	2	3	3	2	2	1	4	3	3	3	1	1	3	5	3	1	2	180	81	4	2	1	1	4	5	5	4	1	5	5	1	5	5	4	2	1	2
442	5	2	1	1	5	3	2	3	5	3	3	3	2	3	3	2	2	1	4	3	3	3	1	1	3	5	3	1	2	180	81	4	2	1	1	4	5	5	4	1	5	5	1	5	5	4	2	1	2
442	5	2	1	1	5	3	2	3	5	3	3	3	2	3	3	2	2	1	4	3	3	3	1	1	3	5	3	1	2	180	81	4	2	1	1	4	5	5	4	1	5	5	1	5	5	4	2	1	2
442	5	2	1	1	5	3	2	3	5	3	3	3	2	3	3	2	2	1	4	3	3	3	1	1	3	5	3	1	2	180	81	4	2	1	1	4	5	5	4	1	5	5	1	5	5	4	2	1	2
443	5	2	1	1	1	2	3	2	3	4	1	4	4	4	2	1	1	2	2	4	5	4	3	2	4	2	2	2	2	158	60	1	2	3	1	3	4	4	4	2	4	4	2	4	5	4	2	1	2
443	5	2	1	1	1	2	3	2	3	4	1	4	4	4	2	1	1	2	2	4	5	4	3	2	4	2	2	2	2	158	60	1	2	3	1	3	4	4	4	2	4	4	2	4	5	4	2	1	2
443	5	2	1	1	1	2	3	2	3	4	1	4	4	4	2	1	1	2	2	4	5	4	3	2	4	2	2	2	2	158	60	1	2	3	1	3	4	4	4	2	4	4	2	4	5	4	2	1	2
443	5	2	1	1	1	2	3	2	3	4	1	4	4	4	2	1	1	2	2	4	5	4	3	2	4	2	2	2	2	158	60	1	2	3	1	3	4	4	4	2	4	4	2	4	5	4	2	1	2
443	5	2	1	1	1	2	3	2	3	4	1	4	4	4	2	1	1	2	2	4	5	4	3	2	4	2	2	2	2	158	60	1	2	3	1	3	4	4	4	2	4	4	2	4	5	4	2	1	2
443	5	2	1	1	1	2	3	2	3	4	1	4	4	4	2	1	1	2	2	4	5	4	3	2	4	2	2	2	2	158	60	1	2	3	1	3	4	4	4	2	4	4	2	4	5	4	2	1	2
443	5	2	1	1	1	2	3	2	3	4	1	4	4	4	2	1	1	2	2	4	5	4	3	2	4	2	2	2	2	158	60	1	2	3	1	3	4	4	4	2	4	4	2	4	5	4	2	1	2
443	5	2	1	1	1	2	3	2	3	4	1	4	4	4	2	1	1	2	2	4	5	4	3	2	4	2	2	2	2	158	60	1	2	3	1	3	4	4	4	2	4	4	2	4	5	4	2	1	2
443	5	2	1	1	1	2	3	2	3	4	1	4	4	4	2	1	1	2	2	4	5	4	3	2	4	2	2	2	2	158	60	1	2	3	1	3	4	4	4	2	4	4	2	4	5	4	2	1	2
443	5	2	1	1	1	2	3	2	3	4	1	4	4	4	2	1	1	2	2	4	5	4	3	2	4	2	2	2	2	158	60	1	2	3	1	3	4	4	4	2	4	4	2	4	5	4	2	1	2
443	5	2	1	1	1	2	3	2	3	4	1	4	4	4	2	1	1	2	2	4	5	4	3	2	4	2	2	2	2	158	60	1	2	3	1	3	4	4	4	2	4	4	2	4	5	4	2	1	2
443	5	2	1	1	1	2	3	2	3	4	1	4	4	4	2	1	1	2	2	4	5	4	3	2	4	2	2	2	2	158	60	1	2	3	1	3	4	4	4	2	4	4	2	4	5	4	2	1	2
444	5	2	1	1	3	4	3	3	5	3	3	3	3	3	3	2	2	3	4	3	4	4	4	1	1	3	2	3	2	170	85	1	1	2	2	4	3	4	4	2	4	4	2	5	5	4	2	1	2
444	5	2	1	1	3	4	3	3	5	3	3	3	3	3	3	2	2	3	4	3	4	4	4	1	1	3	2	3	2	170	85	1	1	2	2	4	3	4	4	2	4	4	2	5	5	4	2	1	2
444	5	2	1	1	3	4	3	3	5	3	3	3	3	3	3	2	2	3	4	3	4	4	4	1	1	3	2	3	2	170	85	1	1	2	2	4	3	4	4	2	4	4	2	5	5	4	2	1	2
444	5	2	1	1	3	4	3	3	5	3	3	3	3	3	3	2	2	3	4	3	4	4	4	1	1	3	2	3	2	170	85	1	1	2	2	4	3	4	4	2	4	4	2	5	5	4	2	1	2
444	5	2	1	1	3	4	3	3	5	3	3	3	3	3	3	2	2	3	4	3	4	4	4	1	1	3	2	3	2	170	85	1	1	2	2	4	3	4	4	2	4	4	2	5	5	4	2	1	2
444	5	2	1	1	3	4	3	3	5	3	3	3	3	3	3	2	2	3	4	3	4	4	4	1	1	3	2	3	2	170	85	1	1	2	2	4	3	4	4	2	4	4	2	5	5	4	2	1	2
444	5	2	1	1	3	4	3	3	5	3	3	3	3	3	3	2	2	3	4	3	4	4	4	1	1	3	2	3	2	170	85	1	1	2	2	4	3	4	4	2	4	4	2	5	5	4	2	1	2
444	5	2	1	1	3	4	3	3	5	3	3	3	3	3	3	2	2	3	4	3	4	4	4	1	1	3	2	3	2	170	85	1	1	2	2	4	3	4	4	2	4	4	2	5	5	4	2	1	2
444	5	2	1	1	3	4	3	3	5	3	3	3	3	3	3	2	2	3	4	3	4	4	4	1	1	3	2	3	2	170	85	1	1	2	2	4	3	4	4	2	4	4	2	5	5	4	2	1	2
444	5	2	1	1	3	4	3	3	5	3	3	3	3	3	3	2	2	3	4	3	4	4	4	1	1	3	2	3	2	170	85	1	1	2	2	4	3	4	4	2	4	4	2	5	5	4	2	1	2
444	5	2	1	1	3	4	3	3	5	3	3	3	3	3	3	2	2	3	4	3	4	4	4	1	1	3	2	3	2	170	85	1	1	2	2	4	3	4	4	2	4	4	2	5	5	4	2	1	2
444	5	2	1	1	3	4	3	3	5	3	3	3	3	3	3	2	2	3	4	3	4	4	4	1	1	3	2	3	2	170	85	1	1	2	2	4	3	4	4	2	4	4	2	5	5	4	2	1	2
445	5	2	1	1	4	4	3	2	4	3	4	5	2	5	4	2	2	2	4	2	5	5	3	1	1	3	2	2	2	173	65	3	1	2	1	3	4	4	3	1	4	5	2	4	5	4	2	1	2
445	5	2	1	1	4	4	3	2	4	3	4	5	2	5	4	2	2	2	4	2	5	5	3	1	1	3	2	2	2	173	65	3	1	2	1	3	4	4	3	1	4	5	2	4	5	4	2	1	2
445	5	2	1	1	4	4	3	2	4	3	4	5	2	5	4	2	2	2	4	2	5	5	3	1	1	3	2	2	2	173	65	3	1	2	1	3	4	4	3	1	4	5	2	4	5	4	2	1	2
445	5	2	1	1	4	4	3	2	4	3	4	5	2	5	4	2	2	2	4	2	5	5	3	1	1	3	2	2	2	173	65	3	1	2	1	3	4	4	3	1	4	5	2	4	5	4	2	1	2
445	5	2	1	1	4	4	3	2	4	3	4	5	2	5	4	2	2	2	4	2	5	5	3	1	1	3	2	2	2	173	65	3	1	2	1	3	4	4	3	1	4	5	2	4	5	4	2	1	2
445	5	2	1	1	4	4	3	2	4	3	4	5	2	5	4	2	2	2	4	2	5	5	3	1	1	3	2	2	2	173	65	3	1	2	1	3	4	4	3	1	4	5	2	4	5	4	2	1	2
445	5	2	1	1	4	4	3	2	4	3	4	5	2	5	4	2	2	2	4	2	5	5	3	1	1	3	2	2	2	173	65	3	1	2	1	3	4	4	3	1	4	5	2	4	5	4	2	1	2
445	5	2	1	1	4	4	3	2	4	3	4	5	2	5	4	2	2	2	4	2	5	5	3	1	1	3	2	2	2	173	65	3	1	2	1	3	4	4	3	1	4	5	2	4	5	4	2	1	2
445	5	2	1	1	4	4	3	2	4	3	4	5	2	5	4	2	2	2	4	2	5	5	3	1	1	3	2	2	2	173	65	3	1	2	1	3	4	4	3	1	4	5	2	4	5	4	2	1	2
445	5	2	1	1	4	4	3	2	4	3	4	5	2	5	4	2	2	2	4	2	5	5	3	1	1	3	2	2	2	173	65	3	1	2	1	3	4	4	3	1	4	5	2	4	5	4	2	1	2
445	5	2	1	1	4	4	3	2	4	3	4	5	2	5	4	2	2	2	4	2	5	5	3	1	1	3	2	2	2	173	65	3	1	2	1	3	4	4	3	1	4	5	2	4	5	4	2	1	2
445	5	2	1	1	4	4	3	2	4	3	4	5	2	5	4	2	2	2	4	2	5	5	3	1	1	3	2	2	2	173	65	3	1	2	1	3	4	4	3	1	4	5	2	4	5	4	2	1	2
446	5	2	1	1	5	3	2	2	3	2	4	4	3	1	2	1	2	1	4	3	5	4	4	1	3	3	3	1	2	173	68	1	2	4	1	3	4	5	4	2	4	5	2	4	5	4	2	1	2
446	5	2	1	1	5	3	2	2	3	2	4	4	3	1	2	1	2	1	4	3	5	4	4	1	3	3	3	1	2	173	68	1	2	4	1	3	4	5	4	2	4	5	2	4	5	4	2	1	2
446	5	2	1	1	5	3	2	2	3	2	4	4	3	1	2	1	2	1	4	3	5	4	4	1	3	3	3	1	2	173	68	1	2	4	1	3	4	5	4	2	4	5	2	4	5	4	2	1	2
446	5	2	1	1	5	3	2	2	3	2	4	4	3	1	2	1	2	1	4	3	5	4	4	1	3	3	3	1	2	173	68	1	2	4	1	3	4	5	4	2	4	5	2	4	5	4	2	1	2
446	5	2	1	1	5	3	2	2	3	2	4	4	3	1	2	1	2	1	4	3	5	4	4	1	3	3	3	1	2	173	68	1	2	4	1	3	4	5	4	2	4	5	2	4	5	4	2	1	2
446	5	2	1	1	5	3	2	2	3	2	4	4	3	1	2	1	2	1	4	3	5	4	4	1	3	3	3	1	2	173	68	1	2	4	1	3	4	5	4	2	4	5	2	4	5	4	2	1	2
446	5	2	1	1	5	3	2	2	3	2	4	4	3	1	2	1	2	1	4	3	5	4	4	1	3	3	3	1	2	173	68	1	2	4	1	3	4	5	4	2	4	5	2	4	5	4	2	1	2
446	5	2	1	1	5	3	2	2	3	2	4	4	3	1	2	1	2	1	4	3	5	4	4	1	3	3	3	1	2	173	68	1	2	4	1	3	4	5	4	2	4	5	2	4	5	4	2	1	2
446	5	2	1	1	5	3	2	2	3	2	4	4	3	1	2	1	2	1	4	3	5	4	4	1	3	3	3	1	2	173	68	1	2	4	1	3	4	5	4	2	4	5	2	4	5	4	2	1	2
446	5	2	1	1	5	3	2	2	3	2	4	4	3	1	2	1	2	1	4	3	5	4	4	1	3	3	3	1	2	173	68	1	2	4	1	3	4	5	4	2	4	5	2	4	5	4	2	1	2
446	5	2	1	1	5	3	2	2	3	2	4	4	3	1	2	1	2	1	4	3	5	4	4	1	3	3	3	1	2	173	68	1	2	4	1	3	4	5	4	2	4	5	2	4	5	4	2	1	2
446	5	2	1	1	5	3	2	2	3	2	4	4	3	1	2	1	2	1	4	3	5	4	4	1	3	3	3	1	2	173	68	1	2	4	1	3	4	5	4	2	4	5	2	4	5	4	2	1	2
447	5	2	1	1	5	4	4	3	3	3	1	3	3	3	4	3	2	3	4	4	5	4	3	1	1	2	2	2	2	176	65	3	2	2	1	4	4	4	5	3	4	5	3	4	5	4	2	1	2
447	5	2	1	1	5	4	4	3	3	3	1	3	3	3	4	3	2	3	4	4	5	4	3	1	1	2	2	2	2	176	65	3	2	2	1	4	4	4	5	3	4	5	3	4	5	4	2	1	2
447	5	2	1	1	5	4	4	3	3	3	1	3	3	3	4	3	2	3	4	4	5	4	3	1	1	2	2	2	2	176	65	3	2	2	1	4	4	4	5	3	4	5	3	4	5	4	2	1	2
447	5	2	1	1	5	4	4	3	3	3	1	3	3	3	4	3	2	3	4	4	5	4	3	1	1	2	2	2	2	176	65	3	2	2	1	4	4	4	5	3	4	5	3	4	5	4	2	1	2
447	5	2	1	1	5	4	4	3	3	3	1	3	3	3	4	3	2	3	4	4	5	4	3	1	1	2	2	2	2	176	65	3	2	2	1	4	4	4	5	3	4	5	3	4	5	4	2	1	2
447	5	2	1	1	5	4	4	3	3	3	1	3	3	3	4	3	2	3	4	4	5	4	3	1	1	2	2	2	2	176	65	3	2	2	1	4	4	4	5	3	4	5	3	4	5	4	2	1	2
447	5	2	1	1	5	4	4	3	3	3	1	3	3	3	4	3	2	3	4	4	5	4	3	1	1	2	2	2	2	176	65	3	2	2	1	4	4	4	5	3	4	5	3	4	5	4	2	1	2
447	5	2	1	1	5	4	4	3	3	3	1	3	3	3	4	3	2	3	4	4	5	4	3	1	1	2	2	2	2	176	65	3	2	2	1	4	4	4	5	3	4	5	3	4	5	4	2	1	2
447	5	2	1	1	5	4	4	3	3	3	1	3	3	3	4	3	2	3	4	4	5	4	3	1	1	2	2	2	2	176	65	3	2	2	1	4	4	4	5	3	4	5	3	4	5	4	2	1	2
447	5	2	1	1	5	4	4	3	3	3	1	3	3	3	4	3	2	3	4	4	5	4	3	1	1	2	2	2	2	176	65	3	2	2	1	4	4	4	5	3	4	5	3	4	5	4	2	1	2
447	5	2	1	1	5	4	4	3	3	3	1	3	3	3	4	3	2	3	4	4	5	4	3	1	1	2	2	2	2	176	65	3	2	2	1	4	4	4	5	3	4	5	3	4	5	4	2	1	2
447	5	2	1	1	5	4	4	3	3	3	1	3	3	3	4	3	2	3	4	4	5	4	3	1	1	2	2	2	2	176	65	3	2	2	1	4	4	4	5	3	4	5	3	4	5	4	2	1	2
448	5	2	1	1	3	5	5	3	5	4	4	4	4	4	5	4	4	4	5	4	5	4	5	1	1	3	1	2	2	182	80	1	1	1	2	4	5	5	5	2	5	5	3	5	5	4	2	1	2
448	5	2	1	1	3	5	5	3	5	4	4	4	4	4	5	4	4	4	5	4	5	4	5	1	1	3	1	2	2	182	80	1	1	1	2	4	5	5	5	2	5	5	3	5	5	4	2	1	2
448	5	2	1	1	3	5	5	3	5	4	4	4	4	4	5	4	4	4	5	4	5	4	5	1	1	3	1	2	2	182	80	1	1	1	2	4	5	5	5	2	5	5	3	5	5	4	2	1	2
448	5	2	1	1	3	5	5	3	5	4	4	4	4	4	5	4	4	4	5	4	5	4	5	1	1	3	1	2	2	182	80	1	1	1	2	4	5	5	5	2	5	5	3	5	5	4	2	1	2
448	5	2	1	1	3	5	5	3	5	4	4	4	4	4	5	4	4	4	5	4	5	4	5	1	1	3	1	2	2	182	80	1	1	1	2	4	5	5	5	2	5	5	3	5	5	4	2	1	2
448	5	2	1	1	3	5	5	3	5	4	4	4	4	4	5	4	4	4	5	4	5	4	5	1	1	3	1	2	2	182	80	1	1	1	2	4	5	5	5	2	5	5	3	5	5	4	2	1	2
448	5	2	1	1	3	5	5	3	5	4	4	4	4	4	5	4	4	4	5	4	5	4	5	1	1	3	1	2	2	182	80	1	1	1	2	4	5	5	5	2	5	5	3	5	5	4	2	1	2
448	5	2	1	1	3	5	5	3	5	4	4	4	4	4	5	4	4	4	5	4	5	4	5	1	1	3	1	2	2	182	80	1	1	1	2	4	5	5	5	2	5	5	3	5	5	4	2	1	2
448	5	2	1	1	3	5	5	3	5	4	4	4	4	4	5	4	4	4	5	4	5	4	5	1	1	3	1	2	2	182	80	1	1	1	2	4	5	5	5	2	5	5	3	5	5	4	2	1	2
448	5	2	1	1	3	5	5	3	5	4	4	4	4	4	5	4	4	4	5	4	5	4	5	1	1	3	1	2	2	182	80	1	1	1	2	4	5	5	5	2	5	5	3	5	5	4	2	1	2
448	5	2	1	1	3	5	5	3	5	4	4	4	4	4	5	4	4	4	5	4	5	4	5	1	1	3	1	2	2	182	80	1	1	1	2	4	5	5	5	2	5	5	3	5	5	4	2	1	2
448	5	2	1	1	3	5	5	3	5	4	4	4	4	4	5	4	4	4	5	4	5	4	5	1	1	3	1	2	2	182	80	1	1	1	2	4	5	5	5	2	5	5	3	5	5	4	2	1	2
449	5	2	1	1	4	2	3	1	1	2	2	2	1	1	1	2	2	1	4	5	5	4	5	4	2	4	3	1	2	181	77	3	1	1	1	4	3	4	5	4	4	5	4	5	5	4	2	1	2
449	5	2	1	1	4	2	3	1	1	2	2	2	1	1	1	2	2	1	4	5	5	4	5	4	2	4	3	1	2	181	77	3	1	1	1	4	3	4	5	4	4	5	4	5	5	4	2	1	2
449	5	2	1	1	4	2	3	1	1	2	2	2	1	1	1	2	2	1	4	5	5	4	5	4	2	4	3	1	2	181	77	3	1	1	1	4	3	4	5	4	4	5	4	5	5	4	2	1	2
449	5	2	1	1	4	2	3	1	1	2	2	2	1	1	1	2	2	1	4	5	5	4	5	4	2	4	3	1	2	181	77	3	1	1	1	4	3	4	5	4	4	5	4	5	5	4	2	1	2
449	5	2	1	1	4	2	3	1	1	2	2	2	1	1	1	2	2	1	4	5	5	4	5	4	2	4	3	1	2	181	77	3	1	1	1	4	3	4	5	4	4	5	4	5	5	4	2	1	2
449	5	2	1	1	4	2	3	1	1	2	2	2	1	1	1	2	2	1	4	5	5	4	5	4	2	4	3	1	2	181	77	3	1	1	1	4	3	4	5	4	4	5	4	5	5	4	2	1	2
449	5	2	1	1	4	2	3	1	1	2	2	2	1	1	1	2	2	1	4	5	5	4	5	4	2	4	3	1	2	181	77	3	1	1	1	4	3	4	5	4	4	5	4	5	5	4	2	1	2
449	5	2	1	1	4	2	3	1	1	2	2	2	1	1	1	2	2	1	4	5	5	4	5	4	2	4	3	1	2	181	77	3	1	1	1	4	3	4	5	4	4	5	4	5	5	4	2	1	2
449	5	2	1	1	4	2	3	1	1	2	2	2	1	1	1	2	2	1	4	5	5	4	5	4	2	4	3	1	2	181	77	3	1	1	1	4	3	4	5	4	4	5	4	5	5	4	2	1	2
449	5	2	1	1	4	2	3	1	1	2	2	2	1	1	1	2	2	1	4	5	5	4	5	4	2	4	3	1	2	181	77	3	1	1	1	4	3	4	5	4	4	5	4	5	5	4	2	1	2
449	5	2	1	1	4	2	3	1	1	2	2	2	1	1	1	2	2	1	4	5	5	4	5	4	2	4	3	1	2	181	77	3	1	1	1	4	3	4	5	4	4	5	4	5	5	4	2	1	2
449	5	2	1	1	4	2	3	1	1	2	2	2	1	1	1	2	2	1	4	5	5	4	5	4	2	4	3	1	2	181	77	3	1	1	1	4	3	4	5	4	4	5	4	5	5	4	2	1	2
450	5	2	1	1	5	4	2	3	1	2	2	3	4	2	1	2	3	4	3	4	5	3	4	3	3	3	2	2	2	168	55	1	1	3	1	4	4	5	4	3	4	4	2	4	4	4	1	2	2
450	5	2	1	1	5	4	2	3	1	2	2	3	4	2	1	2	3	4	3	4	5	3	4	3	3	3	2	2	2	168	55	1	1	3	1	4	4	5	4	3	4	4	2	4	4	4	1	2	2
450	5	2	1	1	5	4	2	3	1	2	2	3	4	2	1	2	3	4	3	4	5	3	4	3	3	3	2	2	2	168	55	1	1	3	1	4	4	5	4	3	4	4	2	4	4	4	1	2	2
450	5	2	1	1	5	4	2	3	1	2	2	3	4	2	1	2	3	4	3	4	5	3	4	3	3	3	2	2	2	168	55	1	1	3	1	4	4	5	4	3	4	4	2	4	4	4	1	2	2
450	5	2	1	1	5	4	2	3	1	2	2	3	4	2	1	2	3	4	3	4	5	3	4	3	3	3	2	2	2	168	55	1	1	3	1	4	4	5	4	3	4	4	2	4	4	4	1	2	2
450	5	2	1	1	5	4	2	3	1	2	2	3	4	2	1	2	3	4	3	4	5	3	4	3	3	3	2	2	2	168	55	1	1	3	1	4	4	5	4	3	4	4	2	4	4	4	1	2	2
450	5	2	1	1	5	4	2	3	1	2	2	3	4	2	1	2	3	4	3	4	5	3	4	3	3	3	2	2	2	168	55	1	1	3	1	4	4	5	4	3	4	4	2	4	4	4	1	2	2
450	5	2	1	1	5	4	2	3	1	2	2	3	4	2	1	2	3	4	3	4	5	3	4	3	3	3	2	2	2	168	55	1	1	3	1	4	4	5	4	3	4	4	2	4	4	4	1	2	2
450	5	2	1	1	5	4	2	3	1	2	2	3	4	2	1	2	3	4	3	4	5	3	4	3	3	3	2	2	2	168	55	1	1	3	1	4	4	5	4	3	4	4	2	4	4	4	1	2	2
450	5	2	1	1	5	4	2	3	1	2	2	3	4	2	1	2	3	4	3	4	5	3	4	3	3	3	2	2	2	168	55	1	1	3	1	4	4	5	4	3	4	4	2	4	4	4	1	2	2
450	5	2	1	1	5	4	2	3	1	2	2	3	4	2	1	2	3	4	3	4	5	3	4	3	3	3	2	2	2	168	55	1	1	3	1	4	4	5	4	3	4	4	2	4	4	4	1	2	2
450	5	2	1	1	5	4	2	3	1	2	2	3	4	2	1	2	3	4	3	4	5	3	4	3	3	3	2	2	2	168	55	1	1	3	1	4	4	5	4	3	4	4	2	4	4	4	1	2	2
451	5	2	1	1	2	4	4	4	4	3	3	3	3	3	4	4	4	3	4	4	5	5	5	1	1	2	3	2	2	169	64	2	2	2	3	4	4	5	4	3	4	4	3	4	4	4	1	2	2
451	5	2	1	1	2	4	4	4	4	3	3	3	3	3	4	4	4	3	4	4	5	5	5	1	1	2	3	2	2	169	64	2	2	2	3	4	4	5	4	3	4	4	3	4	4	4	1	2	2
451	5	2	1	1	2	4	4	4	4	3	3	3	3	3	4	4	4	3	4	4	5	5	5	1	1	2	3	2	2	169	64	2	2	2	3	4	4	5	4	3	4	4	3	4	4	4	1	2	2
451	5	2	1	1	2	4	4	4	4	3	3	3	3	3	4	4	4	3	4	4	5	5	5	1	1	2	3	2	2	169	64	2	2	2	3	4	4	5	4	3	4	4	3	4	4	4	1	2	2
451	5	2	1	1	2	4	4	4	4	3	3	3	3	3	4	4	4	3	4	4	5	5	5	1	1	2	3	2	2	169	64	2	2	2	3	4	4	5	4	3	4	4	3	4	4	4	1	2	2
451	5	2	1	1	2	4	4	4	4	3	3	3	3	3	4	4	4	3	4	4	5	5	5	1	1	2	3	2	2	169	64	2	2	2	3	4	4	5	4	3	4	4	3	4	4	4	1	2	2
451	5	2	1	1	2	4	4	4	4	3	3	3	3	3	4	4	4	3	4	4	5	5	5	1	1	2	3	2	2	169	64	2	2	2	3	4	4	5	4	3	4	4	3	4	4	4	1	2	2
451	5	2	1	1	2	4	4	4	4	3	3	3	3	3	4	4	4	3	4	4	5	5	5	1	1	2	3	2	2	169	64	2	2	2	3	4	4	5	4	3	4	4	3	4	4	4	1	2	2
451	5	2	1	1	2	4	4	4	4	3	3	3	3	3	4	4	4	3	4	4	5	5	5	1	1	2	3	2	2	169	64	2	2	2	3	4	4	5	4	3	4	4	3	4	4	4	1	2	2
451	5	2	1	1	2	4	4	4	4	3	3	3	3	3	4	4	4	3	4	4	5	5	5	1	1	2	3	2	2	169	64	2	2	2	3	4	4	5	4	3	4	4	3	4	4	4	1	2	2
451	5	2	1	1	2	4	4	4	4	3	3	3	3	3	4	4	4	3	4	4	5	5	5	1	1	2	3	2	2	169	64	2	2	2	3	4	4	5	4	3	4	4	3	4	4	4	1	2	2
451	5	2	1	1	2	4	4	4	4	3	3	3	3	3	4	4	4	3	4	4	5	5	5	1	1	2	3	2	2	169	64	2	2	2	3	4	4	5	4	3	4	4	3	4	4	4	1	2	2
452	5	2	1	1	4	3	3	3	3	3	3	4	3	3	3	3	3	3	4	4	4	4	4	4	3	4	3	2	2	166	60	1	1	2	1	4	4	4	4	4	4	4	4	4	4	4	1	2	2
452	5	2	1	1	4	3	3	3	3	3	3	4	3	3	3	3	3	3	4	4	4	4	4	4	3	4	3	2	2	166	60	1	1	2	1	4	4	4	4	4	4	4	4	4	4	4	1	2	2
452	5	2	1	1	4	3	3	3	3	3	3	4	3	3	3	3	3	3	4	4	4	4	4	4	3	4	3	2	2	166	60	1	1	2	1	4	4	4	4	4	4	4	4	4	4	4	1	2	2
452	5	2	1	1	4	3	3	3	3	3	3	4	3	3	3	3	3	3	4	4	4	4	4	4	3	4	3	2	2	166	60	1	1	2	1	4	4	4	4	4	4	4	4	4	4	4	1	2	2
452	5	2	1	1	4	3	3	3	3	3	3	4	3	3	3	3	3	3	4	4	4	4	4	4	3	4	3	2	2	166	60	1	1	2	1	4	4	4	4	4	4	4	4	4	4	4	1	2	2
452	5	2	1	1	4	3	3	3	3	3	3	4	3	3	3	3	3	3	4	4	4	4	4	4	3	4	3	2	2	166	60	1	1	2	1	4	4	4	4	4	4	4	4	4	4	4	1	2	2
452	5	2	1	1	4	3	3	3	3	3	3	4	3	3	3	3	3	3	4	4	4	4	4	4	3	4	3	2	2	166	60	1	1	2	1	4	4	4	4	4	4	4	4	4	4	4	1	2	2
452	5	2	1	1	4	3	3	3	3	3	3	4	3	3	3	3	3	3	4	4	4	4	4	4	3	4	3	2	2	166	60	1	1	2	1	4	4	4	4	4	4	4	4	4	4	4	1	2	2
452	5	2	1	1	4	3	3	3	3	3	3	4	3	3	3	3	3	3	4	4	4	4	4	4	3	4	3	2	2	166	60	1	1	2	1	4	4	4	4	4	4	4	4	4	4	4	1	2	2
452	5	2	1	1	4	3	3	3	3	3	3	4	3	3	3	3	3	3	4	4	4	4	4	4	3	4	3	2	2	166	60	1	1	2	1	4	4	4	4	4	4	4	4	4	4	4	1	2	2
452	5	2	1	1	4	3	3	3	3	3	3	4	3	3	3	3	3	3	4	4	4	4	4	4	3	4	3	2	2	166	60	1	1	2	1	4	4	4	4	4	4	4	4	4	4	4	1	2	2
452	5	2	1	1	4	3	3	3	3	3	3	4	3	3	3	3	3	3	4	4	4	4	4	4	3	4	3	2	2	166	60	1	1	2	1	4	4	4	4	4	4	4	4	4	4	4	1	2	2
453	5	2	1	1	5	3	3	3	3	3	3	4	3	3	3	1	2	1	4	2	5	4	3	1	1	3	2	2	2	175	83	3	2	4	1	5	4	4	5	1	5	5	1	4	5	4	1	2	2
453	5	2	1	1	5	3	3	3	3	3	3	4	3	3	3	1	2	1	4	2	5	4	3	1	1	3	2	2	2	175	83	3	2	4	1	5	4	4	5	1	5	5	1	4	5	4	1	2	2
453	5	2	1	1	5	3	3	3	3	3	3	4	3	3	3	1	2	1	4	2	5	4	3	1	1	3	2	2	2	175	83	3	2	4	1	5	4	4	5	1	5	5	1	4	5	4	1	2	2
453	5	2	1	1	5	3	3	3	3	3	3	4	3	3	3	1	2	1	4	2	5	4	3	1	1	3	2	2	2	175	83	3	2	4	1	5	4	4	5	1	5	5	1	4	5	4	1	2	2
453	5	2	1	1	5	3	3	3	3	3	3	4	3	3	3	1	2	1	4	2	5	4	3	1	1	3	2	2	2	175	83	3	2	4	1	5	4	4	5	1	5	5	1	4	5	4	1	2	2
453	5	2	1	1	5	3	3	3	3	3	3	4	3	3	3	1	2	1	4	2	5	4	3	1	1	3	2	2	2	175	83	3	2	4	1	5	4	4	5	1	5	5	1	4	5	4	1	2	2
453	5	2	1	1	5	3	3	3	3	3	3	4	3	3	3	1	2	1	4	2	5	4	3	1	1	3	2	2	2	175	83	3	2	4	1	5	4	4	5	1	5	5	1	4	5	4	1	2	2
453	5	2	1	1	5	3	3	3	3	3	3	4	3	3	3	1	2	1	4	2	5	4	3	1	1	3	2	2	2	175	83	3	2	4	1	5	4	4	5	1	5	5	1	4	5	4	1	2	2
453	5	2	1	1	5	3	3	3	3	3	3	4	3	3	3	1	2	1	4	2	5	4	3	1	1	3	2	2	2	175	83	3	2	4	1	5	4	4	5	1	5	5	1	4	5	4	1	2	2
453	5	2	1	1	5	3	3	3	3	3	3	4	3	3	3	1	2	1	4	2	5	4	3	1	1	3	2	2	2	175	83	3	2	4	1	5	4	4	5	1	5	5	1	4	5	4	1	2	2
453	5	2	1	1	5	3	3	3	3	3	3	4	3	3	3	1	2	1	4	2	5	4	3	1	1	3	2	2	2	175	83	3	2	4	1	5	4	4	5	1	5	5	1	4	5	4	1	2	2
453	5	2	1	1	5	3	3	3	3	3	3	4	3	3	3	1	2	1	4	2	5	4	3	1	1	3	2	2	2	175	83	3	2	4	1	5	4	4	5	1	5	5	1	4	5	4	1	2	2
454	5	2	1	1	4	3	4	1	4	1	4	4	1	4	3	1	2	1	4	3	5	5	3	1	5	4	3	2	2	154	66	1	1	1	1	4	3	2	4	1	4	5	2	4	5	4	1	2	2
454	5	2	1	1	4	3	4	1	4	1	4	4	1	4	3	1	2	1	4	3	5	5	3	1	5	4	3	2	2	154	66	1	1	1	1	4	3	2	4	1	4	5	2	4	5	4	1	2	2
454	5	2	1	1	4	3	4	1	4	1	4	4	1	4	3	1	2	1	4	3	5	5	3	1	5	4	3	2	2	154	66	1	1	1	1	4	3	2	4	1	4	5	2	4	5	4	1	2	2
454	5	2	1	1	4	3	4	1	4	1	4	4	1	4	3	1	2	1	4	3	5	5	3	1	5	4	3	2	2	154	66	1	1	1	1	4	3	2	4	1	4	5	2	4	5	4	1	2	2
454	5	2	1	1	4	3	4	1	4	1	4	4	1	4	3	1	2	1	4	3	5	5	3	1	5	4	3	2	2	154	66	1	1	1	1	4	3	2	4	1	4	5	2	4	5	4	1	2	2
454	5	2	1	1	4	3	4	1	4	1	4	4	1	4	3	1	2	1	4	3	5	5	3	1	5	4	3	2	2	154	66	1	1	1	1	4	3	2	4	1	4	5	2	4	5	4	1	2	2
454	5	2	1	1	4	3	4	1	4	1	4	4	1	4	3	1	2	1	4	3	5	5	3	1	5	4	3	2	2	154	66	1	1	1	1	4	3	2	4	1	4	5	2	4	5	4	1	2	2
454	5	2	1	1	4	3	4	1	4	1	4	4	1	4	3	1	2	1	4	3	5	5	3	1	5	4	3	2	2	154	66	1	1	1	1	4	3	2	4	1	4	5	2	4	5	4	1	2	2
454	5	2	1	1	4	3	4	1	4	1	4	4	1	4	3	1	2	1	4	3	5	5	3	1	5	4	3	2	2	154	66	1	1	1	1	4	3	2	4	1	4	5	2	4	5	4	1	2	2
454	5	2	1	1	4	3	4	1	4	1	4	4	1	4	3	1	2	1	4	3	5	5	3	1	5	4	3	2	2	154	66	1	1	1	1	4	3	2	4	1	4	5	2	4	5	4	1	2	2
454	5	2	1	1	4	3	4	1	4	1	4	4	1	4	3	1	2	1	4	3	5	5	3	1	5	4	3	2	2	154	66	1	1	1	1	4	3	2	4	1	4	5	2	4	5	4	1	2	2
454	5	2	1	1	4	3	4	1	4	1	4	4	1	4	3	1	2	1	4	3	5	5	3	1	5	4	3	2	2	154	66	1	1	1	1	4	3	2	4	1	4	5	2	4	5	4	1	2	2
455	5	2	1	1	5	4	5	3	5	4	5	3	5	4	4	4	3	3	4	5	5	5	4	1	4	2	3	2	2	171	68	3	2	2	1	3	3	4	4	2	4	5	2	4	5	4	1	2	2
455	5	2	1	1	5	4	5	3	5	4	5	3	5	4	4	4	3	3	4	5	5	5	4	1	4	2	3	2	2	171	68	3	2	2	1	3	3	4	4	2	4	5	2	4	5	4	1	2	2
455	5	2	1	1	5	4	5	3	5	4	5	3	5	4	4	4	3	3	4	5	5	5	4	1	4	2	3	2	2	171	68	3	2	2	1	3	3	4	4	2	4	5	2	4	5	4	1	2	2
455	5	2	1	1	5	4	5	3	5	4	5	3	5	4	4	4	3	3	4	5	5	5	4	1	4	2	3	2	2	171	68	3	2	2	1	3	3	4	4	2	4	5	2	4	5	4	1	2	2
455	5	2	1	1	5	4	5	3	5	4	5	3	5	4	4	4	3	3	4	5	5	5	4	1	4	2	3	2	2	171	68	3	2	2	1	3	3	4	4	2	4	5	2	4	5	4	1	2	2
455	5	2	1	1	5	4	5	3	5	4	5	3	5	4	4	4	3	3	4	5	5	5	4	1	4	2	3	2	2	171	68	3	2	2	1	3	3	4	4	2	4	5	2	4	5	4	1	2	2
455	5	2	1	1	5	4	5	3	5	4	5	3	5	4	4	4	3	3	4	5	5	5	4	1	4	2	3	2	2	171	68	3	2	2	1	3	3	4	4	2	4	5	2	4	5	4	1	2	2
455	5	2	1	1	5	4	5	3	5	4	5	3	5	4	4	4	3	3	4	5	5	5	4	1	4	2	3	2	2	171	68	3	2	2	1	3	3	4	4	2	4	5	2	4	5	4	1	2	2
455	5	2	1	1	5	4	5	3	5	4	5	3	5	4	4	4	3	3	4	5	5	5	4	1	4	2	3	2	2	171	68	3	2	2	1	3	3	4	4	2	4	5	2	4	5	4	1	2	2
455	5	2	1	1	5	4	5	3	5	4	5	3	5	4	4	4	3	3	4	5	5	5	4	1	4	2	3	2	2	171	68	3	2	2	1	3	3	4	4	2	4	5	2	4	5	4	1	2	2
455	5	2	1	1	5	4	5	3	5	4	5	3	5	4	4	4	3	3	4	5	5	5	4	1	4	2	3	2	2	171	68	3	2	2	1	3	3	4	4	2	4	5	2	4	5	4	1	2	2
455	5	2	1	1	5	4	5	3	5	4	5	3	5	4	4	4	3	3	4	5	5	5	4	1	4	2	3	2	2	171	68	3	2	2	1	3	3	4	4	2	4	5	2	4	5	4	1	2	2
456	5	2	1	1	5	5	4	4	5	3	3	4	3	3	4	3	4	5	4	4	5	5	5	4	3	4	1	2	2	161	49	1	1	2	1	4	3	4	4	2	4	5	2	4	5	4	1	2	2
456	5	2	1	1	5	5	4	4	5	3	3	4	3	3	4	3	4	5	4	4	5	5	5	4	3	4	1	2	2	161	49	1	1	2	1	4	3	4	4	2	4	5	2	4	5	4	1	2	2
456	5	2	1	1	5	5	4	4	5	3	3	4	3	3	4	3	4	5	4	4	5	5	5	4	3	4	1	2	2	161	49	1	1	2	1	4	3	4	4	2	4	5	2	4	5	4	1	2	2
456	5	2	1	1	5	5	4	4	5	3	3	4	3	3	4	3	4	5	4	4	5	5	5	4	3	4	1	2	2	161	49	1	1	2	1	4	3	4	4	2	4	5	2	4	5	4	1	2	2
456	5	2	1	1	5	5	4	4	5	3	3	4	3	3	4	3	4	5	4	4	5	5	5	4	3	4	1	2	2	161	49	1	1	2	1	4	3	4	4	2	4	5	2	4	5	4	1	2	2
456	5	2	1	1	5	5	4	4	5	3	3	4	3	3	4	3	4	5	4	4	5	5	5	4	3	4	1	2	2	161	49	1	1	2	1	4	3	4	4	2	4	5	2	4	5	4	1	2	2
456	5	2	1	1	5	5	4	4	5	3	3	4	3	3	4	3	4	5	4	4	5	5	5	4	3	4	1	2	2	161	49	1	1	2	1	4	3	4	4	2	4	5	2	4	5	4	1	2	2
456	5	2	1	1	5	5	4	4	5	3	3	4	3	3	4	3	4	5	4	4	5	5	5	4	3	4	1	2	2	161	49	1	1	2	1	4	3	4	4	2	4	5	2	4	5	4	1	2	2
456	5	2	1	1	5	5	4	4	5	3	3	4	3	3	4	3	4	5	4	4	5	5	5	4	3	4	1	2	2	161	49	1	1	2	1	4	3	4	4	2	4	5	2	4	5	4	1	2	2
456	5	2	1	1	5	5	4	4	5	3	3	4	3	3	4	3	4	5	4	4	5	5	5	4	3	4	1	2	2	161	49	1	1	2	1	4	3	4	4	2	4	5	2	4	5	4	1	2	2
456	5	2	1	1	5	5	4	4	5	3	3	4	3	3	4	3	4	5	4	4	5	5	5	4	3	4	1	2	2	161	49	1	1	2	1	4	3	4	4	2	4	5	2	4	5	4	1	2	2
456	5	2	1	1	5	5	4	4	5	3	3	4	3	3	4	3	4	5	4	4	5	5	5	4	3	4	1	2	2	161	49	1	1	2	1	4	3	4	4	2	4	5	2	4	5	4	1	2	2
457	5	2	1	1	2	4	4	3	5	3	3	4	4	4	4	3	3	3	4	4	5	4	4	2	5	2	2	2	2	175	85	2	1	2	2	4	4	4	5	4	4	4	4	4	5	4	1	2	2
457	5	2	1	1	2	4	4	3	5	3	3	4	4	4	4	3	3	3	4	4	5	4	4	2	5	2	2	2	2	175	85	2	1	2	2	4	4	4	5	4	4	4	4	4	5	4	1	2	2
457	5	2	1	1	2	4	4	3	5	3	3	4	4	4	4	3	3	3	4	4	5	4	4	2	5	2	2	2	2	175	85	2	1	2	2	4	4	4	5	4	4	4	4	4	5	4	1	2	2
457	5	2	1	1	2	4	4	3	5	3	3	4	4	4	4	3	3	3	4	4	5	4	4	2	5	2	2	2	2	175	85	2	1	2	2	4	4	4	5	4	4	4	4	4	5	4	1	2	2
457	5	2	1	1	2	4	4	3	5	3	3	4	4	4	4	3	3	3	4	4	5	4	4	2	5	2	2	2	2	175	85	2	1	2	2	4	4	4	5	4	4	4	4	4	5	4	1	2	2
457	5	2	1	1	2	4	4	3	5	3	3	4	4	4	4	3	3	3	4	4	5	4	4	2	5	2	2	2	2	175	85	2	1	2	2	4	4	4	5	4	4	4	4	4	5	4	1	2	2
457	5	2	1	1	2	4	4	3	5	3	3	4	4	4	4	3	3	3	4	4	5	4	4	2	5	2	2	2	2	175	85	2	1	2	2	4	4	4	5	4	4	4	4	4	5	4	1	2	2
457	5	2	1	1	2	4	4	3	5	3	3	4	4	4	4	3	3	3	4	4	5	4	4	2	5	2	2	2	2	175	85	2	1	2	2	4	4	4	5	4	4	4	4	4	5	4	1	2	2
457	5	2	1	1	2	4	4	3	5	3	3	4	4	4	4	3	3	3	4	4	5	4	4	2	5	2	2	2	2	175	85	2	1	2	2	4	4	4	5	4	4	4	4	4	5	4	1	2	2
457	5	2	1	1	2	4	4	3	5	3	3	4	4	4	4	3	3	3	4	4	5	4	4	2	5	2	2	2	2	175	85	2	1	2	2	4	4	4	5	4	4	4	4	4	5	4	1	2	2
457	5	2	1	1	2	4	4	3	5	3	3	4	4	4	4	3	3	3	4	4	5	4	4	2	5	2	2	2	2	175	85	2	1	2	2	4	4	4	5	4	4	4	4	4	5	4	1	2	2
457	5	2	1	1	2	4	4	3	5	3	3	4	4	4	4	3	3	3	4	4	5	4	4	2	5	2	2	2	2	175	85	2	1	2	2	4	4	4	5	4	4	4	4	4	5	4	1	2	2
458	5	2	1	1	2	3	2	3	3	2	2	1	2	3	2	1	2	2	3	2	2	3	3	6	3	3	3	2	2	162	62	1	3	4	4	3	2	1	2	3	2	2	1	3	2	4	2	2	2
458	5	2	1	1	2	3	2	3	3	2	2	1	2	3	2	1	2	2	3	2	2	3	3	6	3	3	3	2	2	162	62	1	3	4	4	3	2	1	2	3	2	2	1	3	2	4	2	2	2
458	5	2	1	1	2	3	2	3	3	2	2	1	2	3	2	1	2	2	3	2	2	3	3	6	3	3	3	2	2	162	62	1	3	4	4	3	2	1	2	3	2	2	1	3	2	4	2	2	2
458	5	2	1	1	2	3	2	3	3	2	2	1	2	3	2	1	2	2	3	2	2	3	3	6	3	3	3	2	2	162	62	1	3	4	4	3	2	1	2	3	2	2	1	3	2	4	2	2	2
458	5	2	1	1	2	3	2	3	3	2	2	1	2	3	2	1	2	2	3	2	2	3	3	6	3	3	3	2	2	162	62	1	3	4	4	3	2	1	2	3	2	2	1	3	2	4	2	2	2
458	5	2	1	1	2	3	2	3	3	2	2	1	2	3	2	1	2	2	3	2	2	3	3	6	3	3	3	2	2	162	62	1	3	4	4	3	2	1	2	3	2	2	1	3	2	4	2	2	2
458	5	2	1	1	2	3	2	3	3	2	2	1	2	3	2	1	2	2	3	2	2	3	3	6	3	3	3	2	2	162	62	1	3	4	4	3	2	1	2	3	2	2	1	3	2	4	2	2	2
458	5	2	1	1	2	3	2	3	3	2	2	1	2	3	2	1	2	2	3	2	2	3	3	6	3	3	3	2	2	162	62	1	3	4	4	3	2	1	2	3	2	2	1	3	2	4	2	2	2
458	5	2	1	1	2	3	2	3	3	2	2	1	2	3	2	1	2	2	3	2	2	3	3	6	3	3	3	2	2	162	62	1	3	4	4	3	2	1	2	3	2	2	1	3	2	4	2	2	2
458	5	2	1	1	2	3	2	3	3	2	2	1	2	3	2	1	2	2	3	2	2	3	3	6	3	3	3	2	2	162	62	1	3	4	4	3	2	1	2	3	2	2	1	3	2	4	2	2	2
458	5	2	1	1	2	3	2	3	3	2	2	1	2	3	2	1	2	2	3	2	2	3	3	6	3	3	3	2	2	162	62	1	3	4	4	3	2	1	2	3	2	2	1	3	2	4	2	2	2
458	5	2	1	1	2	3	2	3	3	2	2	1	2	3	2	1	2	2	3	2	2	3	3	6	3	3	3	2	2	162	62	1	3	4	4	3	2	1	2	3	2	2	1	3	2	4	2	2	2
459	5	2	1	1	1	4	4	4	3	3	4	3	2	1	2	3	3	3	4	4	4	4	4	5	1	3	2	2	2	159	47	1	1	2	2	3	3	2	3	2	4	4	3	3	3	4	2	2	2
459	5	2	1	1	1	4	4	4	3	3	4	3	2	1	2	3	3	3	4	4	4	4	4	5	1	3	2	2	2	159	47	1	1	2	2	3	3	2	3	2	4	4	3	3	3	4	2	2	2
459	5	2	1	1	1	4	4	4	3	3	4	3	2	1	2	3	3	3	4	4	4	4	4	5	1	3	2	2	2	159	47	1	1	2	2	3	3	2	3	2	4	4	3	3	3	4	2	2	2
459	5	2	1	1	1	4	4	4	3	3	4	3	2	1	2	3	3	3	4	4	4	4	4	5	1	3	2	2	2	159	47	1	1	2	2	3	3	2	3	2	4	4	3	3	3	4	2	2	2
459	5	2	1	1	1	4	4	4	3	3	4	3	2	1	2	3	3	3	4	4	4	4	4	5	1	3	2	2	2	159	47	1	1	2	2	3	3	2	3	2	4	4	3	3	3	4	2	2	2
459	5	2	1	1	1	4	4	4	3	3	4	3	2	1	2	3	3	3	4	4	4	4	4	5	1	3	2	2	2	159	47	1	1	2	2	3	3	2	3	2	4	4	3	3	3	4	2	2	2
459	5	2	1	1	1	4	4	4	3	3	4	3	2	1	2	3	3	3	4	4	4	4	4	5	1	3	2	2	2	159	47	1	1	2	2	3	3	2	3	2	4	4	3	3	3	4	2	2	2
459	5	2	1	1	1	4	4	4	3	3	4	3	2	1	2	3	3	3	4	4	4	4	4	5	1	3	2	2	2	159	47	1	1	2	2	3	3	2	3	2	4	4	3	3	3	4	2	2	2
459	5	2	1	1	1	4	4	4	3	3	4	3	2	1	2	3	3	3	4	4	4	4	4	5	1	3	2	2	2	159	47	1	1	2	2	3	3	2	3	2	4	4	3	3	3	4	2	2	2
459	5	2	1	1	1	4	4	4	3	3	4	3	2	1	2	3	3	3	4	4	4	4	4	5	1	3	2	2	2	159	47	1	1	2	2	3	3	2	3	2	4	4	3	3	3	4	2	2	2
459	5	2	1	1	1	4	4	4	3	3	4	3	2	1	2	3	3	3	4	4	4	4	4	5	1	3	2	2	2	159	47	1	1	2	2	3	3	2	3	2	4	4	3	3	3	4	2	2	2
459	5	2	1	1	1	4	4	4	3	3	4	3	2	1	2	3	3	3	4	4	4	4	4	5	1	3	2	2	2	159	47	1	1	2	2	3	3	2	3	2	4	4	3	3	3	4	2	2	2
460	5	2	1	1	4	3	1	1	1	1	1	1	4	4	3	1	1	1	3	3	3	3	3	1	1	3	3	2	2	167	53	1	2	5	1	2	2	3	3	2	4	4	3	3	3	4	2	2	2
460	5	2	1	1	4	3	1	1	1	1	1	1	4	4	3	1	1	1	3	3	3	3	3	1	1	3	3	2	2	167	53	1	2	5	1	2	2	3	3	2	4	4	3	3	3	4	2	2	2
460	5	2	1	1	4	3	1	1	1	1	1	1	4	4	3	1	1	1	3	3	3	3	3	1	1	3	3	2	2	167	53	1	2	5	1	2	2	3	3	2	4	4	3	3	3	4	2	2	2
460	5	2	1	1	4	3	1	1	1	1	1	1	4	4	3	1	1	1	3	3	3	3	3	1	1	3	3	2	2	167	53	1	2	5	1	2	2	3	3	2	4	4	3	3	3	4	2	2	2
460	5	2	1	1	4	3	1	1	1	1	1	1	4	4	3	1	1	1	3	3	3	3	3	1	1	3	3	2	2	167	53	1	2	5	1	2	2	3	3	2	4	4	3	3	3	4	2	2	2
460	5	2	1	1	4	3	1	1	1	1	1	1	4	4	3	1	1	1	3	3	3	3	3	1	1	3	3	2	2	167	53	1	2	5	1	2	2	3	3	2	4	4	3	3	3	4	2	2	2
460	5	2	1	1	4	3	1	1	1	1	1	1	4	4	3	1	1	1	3	3	3	3	3	1	1	3	3	2	2	167	53	1	2	5	1	2	2	3	3	2	4	4	3	3	3	4	2	2	2
460	5	2	1	1	4	3	1	1	1	1	1	1	4	4	3	1	1	1	3	3	3	3	3	1	1	3	3	2	2	167	53	1	2	5	1	2	2	3	3	2	4	4	3	3	3	4	2	2	2
460	5	2	1	1	4	3	1	1	1	1	1	1	4	4	3	1	1	1	3	3	3	3	3	1	1	3	3	2	2	167	53	1	2	5	1	2	2	3	3	2	4	4	3	3	3	4	2	2	2
460	5	2	1	1	4	3	1	1	1	1	1	1	4	4	3	1	1	1	3	3	3	3	3	1	1	3	3	2	2	167	53	1	2	5	1	2	2	3	3	2	4	4	3	3	3	4	2	2	2
460	5	2	1	1	4	3	1	1	1	1	1	1	4	4	3	1	1	1	3	3	3	3	3	1	1	3	3	2	2	167	53	1	2	5	1	2	2	3	3	2	4	4	3	3	3	4	2	2	2
460	5	2	1	1	4	3	1	1	1	1	1	1	4	4	3	1	1	1	3	3	3	3	3	1	1	3	3	2	2	167	53	1	2	5	1	2	2	3	3	2	4	4	3	3	3	4	2	2	2
461	5	2	1	1	3	4	4	5	5	4	4	5	5	4	3	3	4	4	4	4	5	4	4	4	2	2	3	3	2	180	75	2	1	2	2	4	4	3	3	4	4	4	3	3	3	4	2	2	2
461	5	2	1	1	3	4	4	5	5	4	4	5	5	4	3	3	4	4	4	4	5	4	4	4	2	2	3	3	2	180	75	2	1	2	2	4	4	3	3	4	4	4	3	3	3	4	2	2	2
461	5	2	1	1	3	4	4	5	5	4	4	5	5	4	3	3	4	4	4	4	5	4	4	4	2	2	3	3	2	180	75	2	1	2	2	4	4	3	3	4	4	4	3	3	3	4	2	2	2
461	5	2	1	1	3	4	4	5	5	4	4	5	5	4	3	3	4	4	4	4	5	4	4	4	2	2	3	3	2	180	75	2	1	2	2	4	4	3	3	4	4	4	3	3	3	4	2	2	2
461	5	2	1	1	3	4	4	5	5	4	4	5	5	4	3	3	4	4	4	4	5	4	4	4	2	2	3	3	2	180	75	2	1	2	2	4	4	3	3	4	4	4	3	3	3	4	2	2	2
461	5	2	1	1	3	4	4	5	5	4	4	5	5	4	3	3	4	4	4	4	5	4	4	4	2	2	3	3	2	180	75	2	1	2	2	4	4	3	3	4	4	4	3	3	3	4	2	2	2
461	5	2	1	1	3	4	4	5	5	4	4	5	5	4	3	3	4	4	4	4	5	4	4	4	2	2	3	3	2	180	75	2	1	2	2	4	4	3	3	4	4	4	3	3	3	4	2	2	2
461	5	2	1	1	3	4	4	5	5	4	4	5	5	4	3	3	4	4	4	4	5	4	4	4	2	2	3	3	2	180	75	2	1	2	2	4	4	3	3	4	4	4	3	3	3	4	2	2	2
461	5	2	1	1	3	4	4	5	5	4	4	5	5	4	3	3	4	4	4	4	5	4	4	4	2	2	3	3	2	180	75	2	1	2	2	4	4	3	3	4	4	4	3	3	3	4	2	2	2
461	5	2	1	1	3	4	4	5	5	4	4	5	5	4	3	3	4	4	4	4	5	4	4	4	2	2	3	3	2	180	75	2	1	2	2	4	4	3	3	4	4	4	3	3	3	4	2	2	2
461	5	2	1	1	3	4	4	5	5	4	4	5	5	4	3	3	4	4	4	4	5	4	4	4	2	2	3	3	2	180	75	2	1	2	2	4	4	3	3	4	4	4	3	3	3	4	2	2	2
461	5	2	1	1	3	4	4	5	5	4	4	5	5	4	3	3	4	4	4	4	5	4	4	4	2	2	3	3	2	180	75	2	1	2	2	4	4	3	3	4	4	4	3	3	3	4	2	2	2
462	5	2	1	1	1	3	2	3	4	4	3	2	3	3	2	3	2	1	3	4	3	3	3	1	1	2	2	2	2	177	70	1	1	2	2	3	3	4	3	3	3	3	4	3	3	4	2	2	2
462	5	2	1	1	1	3	2	3	4	4	3	2	3	3	2	3	2	1	3	4	3	3	3	1	1	2	2	2	2	177	70	1	1	2	2	3	3	4	3	3	3	3	4	3	3	4	2	2	2
462	5	2	1	1	1	3	2	3	4	4	3	2	3	3	2	3	2	1	3	4	3	3	3	1	1	2	2	2	2	177	70	1	1	2	2	3	3	4	3	3	3	3	4	3	3	4	2	2	2
462	5	2	1	1	1	3	2	3	4	4	3	2	3	3	2	3	2	1	3	4	3	3	3	1	1	2	2	2	2	177	70	1	1	2	2	3	3	4	3	3	3	3	4	3	3	4	2	2	2
462	5	2	1	1	1	3	2	3	4	4	3	2	3	3	2	3	2	1	3	4	3	3	3	1	1	2	2	2	2	177	70	1	1	2	2	3	3	4	3	3	3	3	4	3	3	4	2	2	2
462	5	2	1	1	1	3	2	3	4	4	3	2	3	3	2	3	2	1	3	4	3	3	3	1	1	2	2	2	2	177	70	1	1	2	2	3	3	4	3	3	3	3	4	3	3	4	2	2	2
462	5	2	1	1	1	3	2	3	4	4	3	2	3	3	2	3	2	1	3	4	3	3	3	1	1	2	2	2	2	177	70	1	1	2	2	3	3	4	3	3	3	3	4	3	3	4	2	2	2
462	5	2	1	1	1	3	2	3	4	4	3	2	3	3	2	3	2	1	3	4	3	3	3	1	1	2	2	2	2	177	70	1	1	2	2	3	3	4	3	3	3	3	4	3	3	4	2	2	2
462	5	2	1	1	1	3	2	3	4	4	3	2	3	3	2	3	2	1	3	4	3	3	3	1	1	2	2	2	2	177	70	1	1	2	2	3	3	4	3	3	3	3	4	3	3	4	2	2	2
462	5	2	1	1	1	3	2	3	4	4	3	2	3	3	2	3	2	1	3	4	3	3	3	1	1	2	2	2	2	177	70	1	1	2	2	3	3	4	3	3	3	3	4	3	3	4	2	2	2
462	5	2	1	1	1	3	2	3	4	4	3	2	3	3	2	3	2	1	3	4	3	3	3	1	1	2	2	2	2	177	70	1	1	2	2	3	3	4	3	3	3	3	4	3	3	4	2	2	2
462	5	2	1	1	1	3	2	3	4	4	3	2	3	3	2	3	2	1	3	4	3	3	3	1	1	2	2	2	2	177	70	1	1	2	2	3	3	4	3	3	3	3	4	3	3	4	2	2	2
463	5	2	1	1	4	4	4	3	4	5	4	3	4	4	3	2	3	2	5	4	5	4	4	1	1	3	2	2	2	180	86	3	1	2	1	4	3	4	5	3	4	4	5	4	3	4	2	2	2
463	5	2	1	1	4	4	4	3	4	5	4	3	4	4	3	2	3	2	5	4	5	4	4	1	1	3	2	2	2	180	86	3	1	2	1	4	3	4	5	3	4	4	5	4	3	4	2	2	2
463	5	2	1	1	4	4	4	3	4	5	4	3	4	4	3	2	3	2	5	4	5	4	4	1	1	3	2	2	2	180	86	3	1	2	1	4	3	4	5	3	4	4	5	4	3	4	2	2	2
463	5	2	1	1	4	4	4	3	4	5	4	3	4	4	3	2	3	2	5	4	5	4	4	1	1	3	2	2	2	180	86	3	1	2	1	4	3	4	5	3	4	4	5	4	3	4	2	2	2
463	5	2	1	1	4	4	4	3	4	5	4	3	4	4	3	2	3	2	5	4	5	4	4	1	1	3	2	2	2	180	86	3	1	2	1	4	3	4	5	3	4	4	5	4	3	4	2	2	2
463	5	2	1	1	4	4	4	3	4	5	4	3	4	4	3	2	3	2	5	4	5	4	4	1	1	3	2	2	2	180	86	3	1	2	1	4	3	4	5	3	4	4	5	4	3	4	2	2	2
463	5	2	1	1	4	4	4	3	4	5	4	3	4	4	3	2	3	2	5	4	5	4	4	1	1	3	2	2	2	180	86	3	1	2	1	4	3	4	5	3	4	4	5	4	3	4	2	2	2
463	5	2	1	1	4	4	4	3	4	5	4	3	4	4	3	2	3	2	5	4	5	4	4	1	1	3	2	2	2	180	86	3	1	2	1	4	3	4	5	3	4	4	5	4	3	4	2	2	2
463	5	2	1	1	4	4	4	3	4	5	4	3	4	4	3	2	3	2	5	4	5	4	4	1	1	3	2	2	2	180	86	3	1	2	1	4	3	4	5	3	4	4	5	4	3	4	2	2	2
463	5	2	1	1	4	4	4	3	4	5	4	3	4	4	3	2	3	2	5	4	5	4	4	1	1	3	2	2	2	180	86	3	1	2	1	4	3	4	5	3	4	4	5	4	3	4	2	2	2
463	5	2	1	1	4	4	4	3	4	5	4	3	4	4	3	2	3	2	5	4	5	4	4	1	1	3	2	2	2	180	86	3	1	2	1	4	3	4	5	3	4	4	5	4	3	4	2	2	2
463	5	2	1	1	4	4	4	3	4	5	4	3	4	4	3	2	3	2	5	4	5	4	4	1	1	3	2	2	2	180	86	3	1	2	1	4	3	4	5	3	4	4	5	4	3	4	2	2	2
464	5	2	1	1	3	3	3	1	3	3	2	5	1	3	3	2	2	2	3	4	4	4	3	1	1	2	2	2	2	160	55	1	1	2	2	4	4	4	3	1	4	4	1	4	4	4	2	2	2
464	5	2	1	1	3	3	3	1	3	3	2	5	1	3	3	2	2	2	3	4	4	4	3	1	1	2	2	2	2	160	55	1	1	2	2	4	4	4	3	1	4	4	1	4	4	4	2	2	2
464	5	2	1	1	3	3	3	1	3	3	2	5	1	3	3	2	2	2	3	4	4	4	3	1	1	2	2	2	2	160	55	1	1	2	2	4	4	4	3	1	4	4	1	4	4	4	2	2	2
464	5	2	1	1	3	3	3	1	3	3	2	5	1	3	3	2	2	2	3	4	4	4	3	1	1	2	2	2	2	160	55	1	1	2	2	4	4	4	3	1	4	4	1	4	4	4	2	2	2
464	5	2	1	1	3	3	3	1	3	3	2	5	1	3	3	2	2	2	3	4	4	4	3	1	1	2	2	2	2	160	55	1	1	2	2	4	4	4	3	1	4	4	1	4	4	4	2	2	2
464	5	2	1	1	3	3	3	1	3	3	2	5	1	3	3	2	2	2	3	4	4	4	3	1	1	2	2	2	2	160	55	1	1	2	2	4	4	4	3	1	4	4	1	4	4	4	2	2	2
464	5	2	1	1	3	3	3	1	3	3	2	5	1	3	3	2	2	2	3	4	4	4	3	1	1	2	2	2	2	160	55	1	1	2	2	4	4	4	3	1	4	4	1	4	4	4	2	2	2
464	5	2	1	1	3	3	3	1	3	3	2	5	1	3	3	2	2	2	3	4	4	4	3	1	1	2	2	2	2	160	55	1	1	2	2	4	4	4	3	1	4	4	1	4	4	4	2	2	2
464	5	2	1	1	3	3	3	1	3	3	2	5	1	3	3	2	2	2	3	4	4	4	3	1	1	2	2	2	2	160	55	1	1	2	2	4	4	4	3	1	4	4	1	4	4	4	2	2	2
464	5	2	1	1	3	3	3	1	3	3	2	5	1	3	3	2	2	2	3	4	4	4	3	1	1	2	2	2	2	160	55	1	1	2	2	4	4	4	3	1	4	4	1	4	4	4	2	2	2
464	5	2	1	1	3	3	3	1	3	3	2	5	1	3	3	2	2	2	3	4	4	4	3	1	1	2	2	2	2	160	55	1	1	2	2	4	4	4	3	1	4	4	1	4	4	4	2	2	2
464	5	2	1	1	3	3	3	1	3	3	2	5	1	3	3	2	2	2	3	4	4	4	3	1	1	2	2	2	2	160	55	1	1	2	2	4	4	4	3	1	4	4	1	4	4	4	2	2	2
465	5	2	1	1	5	2	2	2	1	2	2	2	2	2	2	2	2	2	4	4	3	2	4	2	2	3	3	2	2	168	60	1	3	5	1	4	4	4	4	2	3	3	2	4	4	4	2	2	2
465	5	2	1	1	5	2	2	2	1	2	2	2	2	2	2	2	2	2	4	4	3	2	4	2	2	3	3	2	2	168	60	1	3	5	1	4	4	4	4	2	3	3	2	4	4	4	2	2	2
465	5	2	1	1	5	2	2	2	1	2	2	2	2	2	2	2	2	2	4	4	3	2	4	2	2	3	3	2	2	168	60	1	3	5	1	4	4	4	4	2	3	3	2	4	4	4	2	2	2
465	5	2	1	1	5	2	2	2	1	2	2	2	2	2	2	2	2	2	4	4	3	2	4	2	2	3	3	2	2	168	60	1	3	5	1	4	4	4	4	2	3	3	2	4	4	4	2	2	2
465	5	2	1	1	5	2	2	2	1	2	2	2	2	2	2	2	2	2	4	4	3	2	4	2	2	3	3	2	2	168	60	1	3	5	1	4	4	4	4	2	3	3	2	4	4	4	2	2	2
465	5	2	1	1	5	2	2	2	1	2	2	2	2	2	2	2	2	2	4	4	3	2	4	2	2	3	3	2	2	168	60	1	3	5	1	4	4	4	4	2	3	3	2	4	4	4	2	2	2
465	5	2	1	1	5	2	2	2	1	2	2	2	2	2	2	2	2	2	4	4	3	2	4	2	2	3	3	2	2	168	60	1	3	5	1	4	4	4	4	2	3	3	2	4	4	4	2	2	2
465	5	2	1	1	5	2	2	2	1	2	2	2	2	2	2	2	2	2	4	4	3	2	4	2	2	3	3	2	2	168	60	1	3	5	1	4	4	4	4	2	3	3	2	4	4	4	2	2	2
465	5	2	1	1	5	2	2	2	1	2	2	2	2	2	2	2	2	2	4	4	3	2	4	2	2	3	3	2	2	168	60	1	3	5	1	4	4	4	4	2	3	3	2	4	4	4	2	2	2
465	5	2	1	1	5	2	2	2	1	2	2	2	2	2	2	2	2	2	4	4	3	2	4	2	2	3	3	2	2	168	60	1	3	5	1	4	4	4	4	2	3	3	2	4	4	4	2	2	2
465	5	2	1	1	5	2	2	2	1	2	2	2	2	2	2	2	2	2	4	4	3	2	4	2	2	3	3	2	2	168	60	1	3	5	1	4	4	4	4	2	3	3	2	4	4	4	2	2	2
465	5	2	1	1	5	2	2	2	1	2	2	2	2	2	2	2	2	2	4	4	3	2	4	2	2	3	3	2	2	168	60	1	3	5	1	4	4	4	4	2	3	3	2	4	4	4	2	2	2
466	5	2	1	1	2	4	4	3	5	3	3	3	3	4	4	3	3	3	4	5	5	5	4	4	3	4	1	2	2	153	50	1	1	1	1	4	1	4	4	1	4	4	2	4	4	4	2	2	2
466	5	2	1	1	2	4	4	3	5	3	3	3	3	4	4	3	3	3	4	5	5	5	4	4	3	4	1	2	2	153	50	1	1	1	1	4	1	4	4	1	4	4	2	4	4	4	2	2	2
466	5	2	1	1	2	4	4	3	5	3	3	3	3	4	4	3	3	3	4	5	5	5	4	4	3	4	1	2	2	153	50	1	1	1	1	4	1	4	4	1	4	4	2	4	4	4	2	2	2
466	5	2	1	1	2	4	4	3	5	3	3	3	3	4	4	3	3	3	4	5	5	5	4	4	3	4	1	2	2	153	50	1	1	1	1	4	1	4	4	1	4	4	2	4	4	4	2	2	2
466	5	2	1	1	2	4	4	3	5	3	3	3	3	4	4	3	3	3	4	5	5	5	4	4	3	4	1	2	2	153	50	1	1	1	1	4	1	4	4	1	4	4	2	4	4	4	2	2	2
466	5	2	1	1	2	4	4	3	5	3	3	3	3	4	4	3	3	3	4	5	5	5	4	4	3	4	1	2	2	153	50	1	1	1	1	4	1	4	4	1	4	4	2	4	4	4	2	2	2
466	5	2	1	1	2	4	4	3	5	3	3	3	3	4	4	3	3	3	4	5	5	5	4	4	3	4	1	2	2	153	50	1	1	1	1	4	1	4	4	1	4	4	2	4	4	4	2	2	2
466	5	2	1	1	2	4	4	3	5	3	3	3	3	4	4	3	3	3	4	5	5	5	4	4	3	4	1	2	2	153	50	1	1	1	1	4	1	4	4	1	4	4	2	4	4	4	2	2	2
466	5	2	1	1	2	4	4	3	5	3	3	3	3	4	4	3	3	3	4	5	5	5	4	4	3	4	1	2	2	153	50	1	1	1	1	4	1	4	4	1	4	4	2	4	4	4	2	2	2
466	5	2	1	1	2	4	4	3	5	3	3	3	3	4	4	3	3	3	4	5	5	5	4	4	3	4	1	2	2	153	50	1	1	1	1	4	1	4	4	1	4	4	2	4	4	4	2	2	2
466	5	2	1	1	2	4	4	3	5	3	3	3	3	4	4	3	3	3	4	5	5	5	4	4	3	4	1	2	2	153	50	1	1	1	1	4	1	4	4	1	4	4	2	4	4	4	2	2	2
466	5	2	1	1	2	4	4	3	5	3	3	3	3	4	4	3	3	3	4	5	5	5	4	4	3	4	1	2	2	153	50	1	1	1	1	4	1	4	4	1	4	4	2	4	4	4	2	2	2
467	5	2	1	1	4	4	3	3	5	3	3	5	2	3	4	2	4	2	4	4	4	4	4	5	1	2	2	2	2	175	63	1	1	2	1	4	4	3	4	2	4	4	2	4	4	4	2	2	2
467	5	2	1	1	4	4	3	3	5	3	3	5	2	3	4	2	4	2	4	4	4	4	4	5	1	2	2	2	2	175	63	1	1	2	1	4	4	3	4	2	4	4	2	4	4	4	2	2	2
467	5	2	1	1	4	4	3	3	5	3	3	5	2	3	4	2	4	2	4	4	4	4	4	5	1	2	2	2	2	175	63	1	1	2	1	4	4	3	4	2	4	4	2	4	4	4	2	2	2
467	5	2	1	1	4	4	3	3	5	3	3	5	2	3	4	2	4	2	4	4	4	4	4	5	1	2	2	2	2	175	63	1	1	2	1	4	4	3	4	2	4	4	2	4	4	4	2	2	2
467	5	2	1	1	4	4	3	3	5	3	3	5	2	3	4	2	4	2	4	4	4	4	4	5	1	2	2	2	2	175	63	1	1	2	1	4	4	3	4	2	4	4	2	4	4	4	2	2	2
467	5	2	1	1	4	4	3	3	5	3	3	5	2	3	4	2	4	2	4	4	4	4	4	5	1	2	2	2	2	175	63	1	1	2	1	4	4	3	4	2	4	4	2	4	4	4	2	2	2
467	5	2	1	1	4	4	3	3	5	3	3	5	2	3	4	2	4	2	4	4	4	4	4	5	1	2	2	2	2	175	63	1	1	2	1	4	4	3	4	2	4	4	2	4	4	4	2	2	2
[truncated: 12,401 more rows]
[truncated: 12 more columns]
